# Supplementary material for: Metabolomics and Transcriptomics Identify Multiple Downstream Targets of Paraburkholderia phymatum σ54 During Symbiosis with Phaseolus vulgaris
Source: Int J Mol Sci. 2018 Apr 1;19(4):1049. doi: 10.3390/ijms19041049 (PMC5979394; doi:10.3390/ijms19041049)
Supplement: Supplementary file 1 [file ijms-19-01049-s001.zip › Supplementary files_images+tables/Table S1-5+8_20180326.xlsx]

## Sheet: Table S1
Table S1: List of 231 metabolites showing altered abundance in bean nodules induced by the P. phymatum wild-type compared to the root.
Metabolites 1	Formula	m/z	log2(wt nod vs root) 2	q-value (Storey) 3	ID 1
More abundant in nodules induced by the wild type
Chorismate	C10H10O6	228.051	4.80802	1.08466e-05	C00251
Aminoadipate	C6H11NO4	160.061	4.39939	1.37844e-08	C00956
3-Propylmalate	C7H12O5	175.061	4.26009	9.15697e-09	C02504
10-Formyl-THF	C20H23N7O7	472.159	4.23731	1.8421e-06	C00234
Diaminopimelate	C7H14N2O4	189.088	4.21242	2.53961e-09	C00666
Isopropylmaleate	C7H10O4	157.05	4.12039	1.8671e-07	C02631
3,4-Dihydroxyphenylethyleneglycol	C8H10O4	172.061	4.02588	1.52983e-05	C05576
2-Hydroxycyclohexan-1-one	C6H10O2	113.061	4.00537	2.37462e-07	C01147
Sphingosine 1-phosphate	C18H38NO5P	378.241	3.98115	4.87411e-09	C06124
Alanine	C3H7NO2	88.0403	3.76733	7.46212e-06	C00041
Aminoacetone	C3H7NO	72.0453	3.71097	8.4693e-06	C01888
Pyridoxamine phosphate	C8H13N2O5P	247.049	3.59569	5.11564e-07	C00647
4-Aminobutyraldehyde	C4H9NO	86.0609	3.4424	5.16026e-06	C00555
O-Succinyl-L-homoserine	C8H13NO6	218.067	3.39608	3.82172e-05	C01118
D-2-Hydroxyisocaproate	C6H12O3	131.071	3.38958	2.20457e-07	C06103
3-Phosphonooxypyruvate	C3H5O7P	182.97	3.24187	0.000145495	C03232
Ornithine	C5H12N2O2	131.083	3.21061	8.182e-07	C00077
Glyphosate	C3H8NO5P	168.007	3.14865	2.17056e-06	C11638
sn-Glycero-3-phosphocholine	C8H21NO6P	260.114	3.02898	1.77048e-09	C00670
2-Deoxy-D-ribose 1-phosphate	C5H11O7P	213.017	3.01076	3.71348e-05	C00672
Arginine	C6H14N4O2	173.104	2.94061	9.00974e-06	C00062
Pipecolate	C6H11NO2	128.072	2.92873	5.49499e-05	C00408
Glutamine	C5H10N2O3	145.062	2.82108	0.000149124	C00064
N6-(L-1,3-Dicarboxypropyl)-L-lysine	C11H20N2O6	275.125	2.7445	1.31178e-05	C00449
(2R)-2-Hydroxy-2-methylbutanenitrile	C5H9NO	98.0611	2.71302	4.61026e-09	C18796
Ketovaline	C5H8O3	115.04	2.67461	2.55783e-07	C00141
Acrolein	C3H4O	58.0294	2.62425	2.25808e-07	C05986
N-Acetyl-D-glucosamine	C8H15NO6	220.083	2.61877	8.24929e-06	C00140
Acetyl-Glu	C7H11NO5	188.056	2.55525	1.77048e-09	C00624
5-Hydroxyectoine	C6H10N2O3	157.062	2.54337	1.98295e-06	C16432
Cyclohexanone	C6H10O	100.077	2.51354	4.21696e-06	C00414
Histidinol	C6H11N3O	140.083	2.48873	3.79025e-09	C00860
Coniferyl aldehyde	C10H10O3	180.066	2.43587	2.04893e-05	C02666
Lipoamide	C8H15NOS2	204.051	2.40659	0.000455052	C00248
Tryptophan	C11H12N2O2	203.083	2.3092	1.11047e-10	C00078
Oxoglutarate	C5H6O5	145.014	2.29394	0.000132753	C00026
Sedoheptulose P	C7H15O10P	289.034	2.27896	1.27812e-09	C05382
(-)-Vestitone	C16H14O5	285.077	2.2499	0.000594362	C00786
2',7-Dihydroxy-4',5'-methylenedioxyisoflavone	C16H10O6	297.041	2.24828	0.00227277	C16226
Sinapoyl aldehyde	C11H12O4	218.103	2.13954	5.47393e-07	C05610
Ala-Ala	C6H12N2O3	159.078	2.12903	1.98272e-11	C00993
5-Aminolevulinic acid	C5H9NO3	130.051	2.10272	4.02552e-07	C00430
3,9-Dihydroxypterocarpan	C15H12O4	255.066	2.01094	0.00053239	C04271
Threonine	C4H9NO3	118.051	1.87159	1.05747e-07	C00188
Syringin	C17H24O9	371.134	1.86015	2.53961e-09	C01533
1-O-Sinapoyl-beta-D-glucose	C17H22O10	385.115	1.85385	9.52452e-09	C01175
C4:0 (Butyric acid)	C4H8O2	87.045	1.84434	5.71628e-06	C00246
Acetylornithine	C7H14N2O3	173.093	1.81989	4.50098e-06	C00437
Ectoine	C6H10N2O2	141.067	1.80427	2.34297e-05	C06231
3-Dehydroquinate	C7H10O6	189.04	1.79874	2.3662e-09	C00944
Allantoate	C4H8N4O4	175.047	1.78942	4.5553e-07	C00499
2-C-Methyl-D-erythritol 4-phosphate	C5H13O7P	215.033	1.78382	0.00159438	C11434
Pentose	C5H10O5	149.046	1.77049	3.02841e-05	C00121
Biochanin A	C16H12O5	283.061	1.72838	0.000308083	C00814
3-Deoxy-D-manno-octulosonate	C8H14O8	237.061	1.7185	2.3662e-09	C01187
Deoxyhexose	C6H12O5	163.061	1.70942	1.30655e-06	C01019
Hydroxyglutarate	C5H8O5	147.03	1.66488	1.12406e-06	C02612
D-Glyceric acid	C3H6O4	105.019	1.66218	1.41783e-07	C00258
Phosphoaspartate	C4H8NO7P	211.997	1.64575	0.000148034	C03082
N-Acetylmuramate	C11H19NO8	292.103	1.6379	1.37844e-08	C02713
Succinate	C4H6O4	117.019	1.60377	1.27769e-06	C00042
Porphobilinogen	C10H14N2O4	225.088	1.58097	2.3662e-09	C00931
5,10-Methylenetetrahydrofolate	C20H23N7O6	456.165	1.55311	1.41783e-07	C00143
IMP	C10H13N4O8P	347.04	1.55287	6.24204e-05	C00130
4,4-Dimethyl-5alpha-cholesta-8,14,24-trien-3beta-ol	C29H46O	409.347	1.55047	0.00134677	C11455
Quinate	C7H12O6	191.056	1.55038	1.5675e-05	C00296
Hexonic acid	C6H12O7	195.051	1.52667	7.08207e-09	C00257
Nicotinate D-ribonucleotide	C11H15NO9P	335.041	1.52354	0.000127258	C01185
p-Coumaroyl quinic acid	C16H18O8	337.093	1.50334	4.98217e-06	C12208
5,7,24(28)-Ergostatrienol	C28H44O	395.332	1.47306	0.00255926	C15778
3-Ketolactose	C12H20O11	339.093	1.4729	1.8421e-06	C05403
Biochanin A 7-O-(6-O-malonyl-beta-D-glucoside)	C25H24O13	531.115	1.46933	1.93899e-07	C12625
Stachyose	C24H42O21	665.214	1.45427	8.24852e-08	C01613
Hydroxybutanoic acid	C4H8O3	103.04	1.45337	8.38013e-06	C00989
Tartaric acid	C4H6O6	149.009	1.45254	0.000281331	C00552
3beta-Hydroxy-4beta-methyl-5alpha-cholest-7-ene-4alpha-carboxylate	C29H48O3	443.353	1.43436	4.2912e-07	C04840
Indole-acetamide	C10H10N2O	173.072	1.42725	0.000506798	C02693
Lysine	C6H14N2O2	145.098	1.42298	9.02544e-06	C00047
5-Hydroxyisourate	C5H4N4O4	183.017	1.41351	3.55709e-07	C11821
Orcinol	C7H8O2	126.056	1.40182	2.54199e-06	C02923
N-Acetylneuraminate	C11H19NO9	308.099	1.38329	0.00209014	C00270
Glucono-lactone	C6H10O6	177.04	1.38327	9.15434e-07	C00198
4-Acetamidobutanoate	C6H11NO3	144.067	1.37899	5.01137e-08	C02946
Glycine	C2H5NO2	74.0247	1.31482	5.71628e-06	C00037
5-Hydroxyindoleacetate	C10H9NO3	190.052	1.28217	2.49088e-06	C05635
Indole-3-acetate	C10H9NO2	174.056	1.28024	0.00478748	C00954
Naringenin	C15H12O5	271.061	1.26936	0.00584923	C00509
1-Nitronaphthalene-5,6-oxide	C10H7NO3	188.035	1.2689	0.00278998	C14800
Oxoadipate	C6H8O5	159.03	1.25915	2.2245e-08	C00322
N-Acetylneuraminate 9-phosphate	C11H20NO12P	388.065	1.2542	2.3268e-07	C06241
2-C-Methyl-D-erythritol 2,4-cyclodiphosphate	C5H12O9P2	276.988	1.25208	0.00234537	C11453
S-(Formylmethyl)glutathione	C12H19N3O7S	348.087	1.25196	3.55698e-07	C14871
ADP-ribose	C15H23N5O14P2	558.064	1.25179	5.48747e-05	C00301
Sinapate	C11H12O5	223.061	1.24498	8.74355e-06	C00482
Butanoyl-CoA	C25H42N7O17P3S	836.151	1.24207	1.14618e-08	C00136
3-Dehydroteasterone	C28H46O4	445.332	1.24068	1.33672e-05	C15792
4-Hydroxycinnamyl alcohol 4-D-glucoside	C15H20O7	311.115	1.23572	0.00324212	C05855
P-homoserine	C4H10NO6P	198.017	1.22442	1.98214e-06	C01102
FMN (ox)	C17H21N4O9P	455.097	1.20441	4.67014e-07	C00061
Mevalonate	C6H12O4	147.066	1.19677	2.29008e-06	C00418
4-Methylthio-2-oxobutanoic acid	C5H8O3S	151.026	1.19576	3.54879e-05	C01180
Octanoyl-CoA	C29H50N7O17P3S	892.213	1.19496	1.88647e-07	C01944
Thymidine	C10H14N2O5	241.083	1.19094	0.000115471	C00214
Fumarate	C4H4O4	115.004	1.18206	6.31609e-07	C00122
UDP-3-O-(3-hydroxytetradecanoyl)-D-glucosamine	C29H51N3O18P2	790.256	1.17156	3.13637e-07	C06022
3-Hydroxy-5-methylhex-4-enoyl-CoA	C28H46N7O18P3S	892.174	1.16915	4.27321e-08	C16469
Ureidoglycine	C3H7N3O3	132.042	1.10637	0.000149843	C02091
2-Oxoglutaramate	C5H7NO4	144.03	1.05341	6.02038e-06	C00940
Estrone 3-sulfate	C18H22O5S	349.113	1.04601	4.98217e-06	C02538
(S)-3-Hydroxytetradecanoyl-CoA	C35H62N7O18P3S	992.302	1.02289	3.08864e-06	C05260
Gibberellin A1	C19H24O6	347.15	1.01526	6.78422e-06	C00859
D-Glucarate	C6H10O8	209.03	1.01145	3.09357e-05	C00818
CoA	C21H36N7O16P3S	766.108	1.00649	5.37305e-06	C00010
UDP-deoxyhexose	C15H24N2O16P2	549.054	1.00162	5.92583e-06	C02199
Acetone cyanohydrin	C4H7NO	84.0454	0.975805	1.85255e-05	C02659
Cinnamaldehyde	C9H8O	134.061	0.966818	3.13316e-05	C00903
2-Oxepin-2(3H)-ylideneacetyl-CoA	C29H42N7O18P3S	900.145	0.958529	1.93418e-07	C19975
3-Carbamoyl-2-phenylpropionaldehyde	C10H11NO3	192.066	0.958502	1.44783e-06	C16587
Tetradecanoyl-CoA	C35H62N7O17P3S	976.307	0.947798	1.14618e-08	C02593
Aminoimidazole ribotide	C8H14N3O7P	294.05	0.939295	1.95947e-06	C03373
Glutarate	C5H8O4	131.035	0.907397	5.97557e-06	C00489
Anthranilate	C7H7NO2	136.04	0.906111	0.00073859	C00108
dCDP	C9H15N3O10P2	386.017	0.900128	4.58279e-05	C00705
Precorrin 3B	C43H50N4O17	893.311	0.89915	2.61945e-05	C06406
Ferulate	C10H10O4	193.05	0.889434	2.37366e-06	C01494
2-Phosphoglycolate	C2H5O6P	154.975	0.882656	0.000349003	C00988
7,8-Diaminononanoate	C9H20N2O2	187.145	0.871849	0.000308083	C01037
Leukotriene A4	C20H30O3	317.214	0.870348	5.33475e-05	C00909
UDP-N-acetylmuramate	C20H31N3O19P2	678.093	0.860095	1.12406e-06	C01050
Propynoate	C3H2O2	72.0089	0.853479	0.000506798	C00804
(2S,4S)-4-Hydroxy-2,3,4,5-tetrahydrodipicolinate	C7H9NO5	186.041	0.851884	2.8218e-05	C20258
Sinapyl alcohol	C11H14O4	209.082	0.825026	8.68252e-06	C02325
3-(4-Hydroxyphenyl)pyruvate	C9H8O4	179.035	0.822081	0.00370842	C01179
Phosphoglycerate	C3H7O7P	184.986	0.809841	5.90601e-05	C00197
Acetyl-CoA	C23H38N7O17P3S	808.117	0.801824	5.71364e-07	C00024
Malate	C4H6O5	133.014	0.781273	4.77987e-07	C00149
Adenosine	C10H13N5O4	266.089	0.768947	9.77527e-06	C00212
Catechol	C6H6O2	112.04	0.768629	0.00491585	C00090
5-Amino-4-imidazolecarboxyamide	C4H6N4O	125.046	0.767477	0.0058239	C04051
3-Methoxyapigenin	C16H12O6	310.093	0.763926	0.000101453	C05902
Homoserine lactone	C4H7NO2	100.04	0.762671	6.73932e-05	C01234
Allantoin	C4H6N4O3	157.037	0.741738	0.00023832	C02348
(1R)-Hydroxy-(2R)-glutathionyl-1,2-dihydronaphthalene	C20H25N3O7S	450.136	0.731455	7.80435e-08	C14791
Propenoic acid C3:1	C3H4O2	71.0137	0.730188	8.74342e-06	C00511
Dethiobiotin	C10H18N2O3	213.125	0.724962	5.01398e-05	C01909
Hexuronate	C6H10O7	193.035	0.708637	6.24204e-05	C00191
Pyrogallic acid	C6H6O3	125.024	0.695744	3.13637e-07	C02814
Aspartate semialdehyde	C4H7NO3	116.035	0.693177	6.52612e-05	C00441
L-Metanephrine	C10H15NO3	196.098	0.679193	6.52612e-05	C05588
UDP-acetyl-hexosamine	C17H27N3O17P2	606.075	0.67348	0.00381007	C00043
Glyoxylic acid	C2H2O3	72.9929	0.673246	0.000176991	C00048
3-Hydroxy-L-kynurenine	C10H12N2O4	226.083	0.671744	0.000205953	C03227
Paraoxon	C10H14NO6P	274.048	0.665914	0.00159438	C06606
Histidine	C6H9N3O2	154.062	0.661207	0.00195936	C00135
Cys	C3H7NO2S	120.012	0.650842	0.000204269	C00097
L-Histidinol phosphate	C6H12N3O4P	220.047	0.644674	0.000759793	C01100
2-Amino-4-hydroxy-6-hydroxymethyl-7,8-dihydropteridine	C7H9N5O2	194.069	0.639748	0.000418173	C01300
CMP	C9H14N3O8P	322.045	0.637667	1.10007e-05	C00055
Glycerol	C3H8O3	91.04	0.609029	0.00101106	C00116
Naphthalene-1,2-diol	C10H8O2	159.045	0.601408	1.65461e-05	C03012
GDP-hexose	C16H25N5O16P2	604.071	0.591724	1.15249e-05	C00096
Hydroxy-Glu	C5H9NO5	162.041	0.580348	0.000435488	C05947
dUDP	C9H14N2O11P2	387	0.555122	1.14741e-05	C01346
4,8-Dihydroxyquinoline	C9H7NO2	160.04	0.545724	0.0093589	C05637
Guanosine	C10H13N5O5	282.084	0.544078	0.000180319	C00387
Chlorogenate	C16H18O9	353.09	0.521361	0.00227277	C00852
2-Quinolinecarboxylic acid	C10H7NO2	172.04	0.521017	0.0082411	C14040
Acetylglucosamine P	C8H16NO9P	300.05	0.520742	0.00721506	C00357
Shikimate	C7H10O5	173.045	0.502396	0.000168702	C00493
Less abundant in nodules induced by the wild type
N-Trimethyl-2-aminoethylphosphonate	C5H15NO3P	167.071	-0.524015	1.14741e-05	C06459
Octanoic acid	C8H16O2	143.108	-0.530327	0.000889271	C06423
2-Succinylbenzoate	C11H10O5	221.046	-0.538304	2.34297e-05	C02730
2-Hydroxymuconate semialdehyde	C6H6O4	141.02	-0.554662	5.71628e-06	C00682
Butynol	C4H6O	69.0343	-0.55718	2.49088e-06	C20701
4-Methyl-2-oxopentanoate	C6H10O3	129.056	-0.562629	0.000506798	C00233
3alpha,7alpha-Dihydroxy-5beta-cholestanate	C27H46O4	433.331	-0.575177	0.00650233	C04554
16-Hydroxypalmitate	C16H32O3	271.228	-0.578588	0.00996914	C18218
9,10-Epoxy-18-hydroxystearate	C18H34O4	313.238	-0.586544	0.00653106	C19620
1,4-Dihydroxy-2-naphthoate	C11H8O4	203.034	-0.604866	8.37834e-06	C03657
3-Mercaptolactate	C3H6O3S	120.996	-0.609819	8.74342e-06	C05823
Dihydrouracil	C4H6N2O2	113.036	-0.632922	0.00827868	C00429
4-Imidazolone-5-propanoate	C6H8N2O3	155.047	-0.63615	2.00523e-05	C03680
Decanoic acid (FA10:0)	C10H20O2	171.139	-0.645138	0.00190959	C01571
Prostaglandin H2	C20H32O5	351.219	-0.655547	7.07487e-05	C00427
gamma-Tocopherol	C28H48O2	415.358	-0.660962	1.41241e-05	C02483
2-(2'-Methylthio)ethylmalic acid	C7H12O5S	207.032	-0.677175	0.00630113	C17210
Dodecanoic acid (FA12:0)	C12H24O2	199.17	-0.688942	0.00184922	C02679
5-Amino-6-(5'-phospho-D-ribitylamino)uracil	C9H17N4O9P	355.066	-0.699948	7.39681e-05	C04454
12-OPDA	C18H28O3	291.196	-0.705221	0.00410261	C01226
Itaconate	C5H6O4	129.019	-0.715125	4.92179e-06	C00433
Lactate	C3H6O3	89.0244	-0.715135	0.000439873	C00184
Succinic aldehyde	C4H6O2	85.0293	-0.716584	5.11564e-07	C00741
beta-Tocotrienol	C28H42O2	409.312	-0.735969	8.34009e-05	C14154
24-Hydroxy-beta-amyrin	C30H50O2	441.373	-0.736802	0.00245621	C19732
Cathasterone	C28H48O3	431.352	-0.754179	1.85944e-05	C15790
(+)-Neomenthol	C10H20O	155.144	-0.781374	0.000114617	C00553
Oxobutanoic acid	C4H6O3	104.035	-0.789751	0.00650736	C00109
2-Chloro-3-oxoadipate	C6H7ClO5	192.99	-0.791681	0.000762308	C12836
5-L-Glutamyl-taurine	C7H14N2O6S	253.051	-0.83451	2.3662e-09	C05844
Apigenin	C15H10O5	269.046	-0.861749	4.05419e-05	C01477
Benzyl alcohol	C7H8O	107.05	-0.895484	1.12406e-06	C01467
8-Amino-7-oxononanoate	C9H17NO3	186.113	-0.918876	1.12406e-06	C01092
Phenylalanine	C9H11NO2	164.072	-0.944564	0.000524449	C00079
Urocortisol	C21H34O5	365.233	-0.94535	3.88925e-06	C05472
Gallate	C7H6O5	169.013	-0.951321	3.68027e-06	C01424
Phosphoenolpyruvate	C3H5O6P	166.975	-0.961832	3.62694e-06	C00074
Furfural	C5H4O2	95.0137	-1.03192	1.14284e-05	C07090
Oxalic acid	C2H2O4	88.988	-1.05768	3.67684e-05	C00209
(Iso)Leucine	C6H13NO2	130.087	-1.19754	7.35789e-06	C00123
Uracil	C4H4N2O2	111.02	-1.21035	1.07138e-05	C00106
2-Hydroxy-2,4-pentadienoic acid	C5H6O3	113.025	-1.24797	2.3662e-09	C07091
Propanoyl phosphate	C3H7O5P	152.996	-1.26	1.98214e-06	C02876
(-)-Jasmonic acid	C12H18O3	209.118	-1.27418	0.000281331	C08491
3-Methyl-2-butenal	C5H8O	83.0501	-1.28531	8.92768e-07	C07330
Phenol	C6H6O	93.0344	-1.31399	5.56303e-07	C00146
3,4-Dihydroxybenzoate	C7H6O4	153.019	-1.42385	0.000198609	C00230
9-Oxononanoic acid	C9H16O3	171.103	-1.53463	4.87411e-09	C16322
Mercaptopyruvic acid	C3H4O3S	118.981	-1.65726	9.56559e-07	C00957
2'-Deoxyinosine 5'-phosphate	C10H13N4O7P	331.046	-1.68799	2.72949e-05	C06196
(R)-3-((R)-3-Hydroxybutanoyloxy)butanoate	C8H14O5	189.077	-1.85371	3.13637e-07	C04546
Cobinamide	C48H72CoN11O8	988.483	-1.91562	1.63117e-07	C05774
(Iso)Citrate	C6H8O7	191.02	-1.94053	1.135e-06	C00158
sn-Glycerol 3-phosphate	C3H9O6P	171.007	-2.16678	1.31734e-06	C00093
Hydroxypyruvate	C3H4O4	103.004	-2.19226	1.12406e-06	C00168
Aconitate	C6H6O6	173.009	-2.26904	6.80033e-07	C00417
Furoic acid	C5H4O3	111.009	-2.39574	2.3268e-07	C01546
3-Methyl-cis,cis-hexadienedioate	C7H8O4	155.035	-2.49124	5.76667e-07	C04112
alpha-Tocotrienol	C29H44O2	423.327	-2.56391	2.19604e-08	C14153
Homogentisate	C8H8O4	167.035	-2.74233	8.182e-07	C00544
sn-Glycero-3-phosphoethanolamine	C5H14NO6P	214.049	-2.89497	1.12014e-06	C01233
12-Oxo-9(Z)-dodecenoic acid	C12H20O3	211.134	-3.37248	2.65325e-05	C16311
1 Metabolite name and ID according to the KEGG dataset;
2 log2 fold change (FC) of metabolite level, comparing nodules induced by the wild type versus bean root;
3 q-value calculated according to Storey et al. 2003 (Storey, J.D.; Tibshirani, R. Statistical significance for genomewide studies. PNAS 2003, 100, 9440–9445).

## Sheet: Table S2
Table S2: C and N source utilization of P. phymatum STM815 wild-type during micro-oxic conditions using Biolog PM plates (1, 2a for C and 3b for N). After 3 days incubation at 30°C optical density at 590 nm was measured for each well.
PM plate	Substrate	Type	OD590 (nm)
PM01	L-Arabinose	C-Source, carbohydrate	1.818
PM01	N-Acetyl-D-Glucosamine	C-Source, carbohydrate	1.45
PM01	D-Saccharic acid	C-Source, carboxylic acid	1.327
PM01	Succinic acid	C-Source, carboxylic acid	1.845
PM01	D-Galactose	C-Source, carbohydrate	2.012
PM01	L-Aspartic acid	C-Source, amino acid	1.63
PM01	L-Proline	C-Source, amino acid	1.95
PM01	D-Alanine	C-Source, amino acid	0.609
PM01	D-Trehalose	C-Source, carbohydrate	0.75
PM01	D-Mannose	C-Source, carbohydrate	1.749
PM01	Dulcitol	C-Source, carbohydrate	0.416
PM01	D-Serine	C-Source, amino acid	0.467
PM01	D-Sorbitol	C-Source, carbohydrate	1.588
PM01	Glycerol	C-Source, carbohydrate	0.946
PM01	L-Fucose	C-Source, carbohydrate	1.939
PM01	D-Glucuronic acid	C-Source, carboxylic acid	1.566
PM01	D-Gluconic acid	C-Source, carboxylic acid	1.815
PM01	DL-a-Glycerol Phosphate	C-Source, carbohydrate	0.641
PM01	D-Xylose	C-Source, carbohydrate	0.738
PM01	L-Lactic acid	C-Source, carboxylic acid	1.758
PM01	Formic acid	C-Source, carboxylic acid	1.008
PM01	D-Mannitol	C-Source, carbohydrate	1.949
PM01	L-Glutamic acid	C-Source, amino acid	1.462
PM01	D-Glucose-6-Phosphate	C-Source, carbohydrate	1.302
PM01	D-Galactonic acid-g-Lactone	C-Source, carboxylic acid	1.151
PM01	DL-Malic acid	C-Source, carboxylic acid	1.185
PM01	D-Ribose	C-Source, carbohydrate	0.295
PM01	Tween 20	C-Source, fatty acid	1.895
PM01	L-Rhamnose	C-Source, carbohydrate	2.167
PM01	D-Fructose	C-Source, carbohydrate	1.589
PM01	Acetic acid	C-Source, carboxylic acid	0.492
PM01	a-D-Glucose	C-Source, carbohydrate	1.804
PM01	Maltose	C-Source, carbohydrate	0.298
PM01	D-Melibiose	C-Source, carbohydrate	0.295
PM01	Thymidine	C-Source, carbohydrate	0.264
PM01	L-Asparagine	C-Source, amino acid	1.467
PM01	D-Aspartic acid	C-Source, amino acid	1.514
PM01	D-Glucosaminic acid	C-Source, carboxylic acid	1.837
PM01	1,2-Propanediol	C-Source, alcohol	0.279
PM01	Tween 40	C-Source, fatty acid	1.568
PM01	a-Ketoglutaric acid	C-Source, carboxylic acid	0.326
PM01	a-Ketobutyric acid	C-Source, carboxylic acid	0.663
PM01	a-Methyl-D-Galactoside	C-Source, carbohydrate	0.3
PM01	a-D-Lactose	C-Source, carbohydrate	0.414
PM01	Lactulose	C-Source, carbohydrate	1.999
PM01	Sucrose	C-Source, carbohydrate	1.84
PM01	Uridine	C-Source, carbohydrate	0.226
PM01	L-Glutamine	C-Source, amino acid	1.931
PM01	m-Tartaric acid	C-Source, carboxylic acid	0.568
PM01	D-Glucose-1-Phosphate	C-Source, carbohydrate	0.312
PM01	D-Fructose-6-Phosphate	C-Source, carbohydrate	1.104
PM01	Tween 80	C-Source, fatty acid	1.252
PM01	a-Hydroxyglutaric acid-g-Lactone	C-Source, carboxylic acid	0.252
PM01	a-Hydroxybutyric acid	C-Source, carboxylic acid	0.643
PM01	b-Methyl-D-Glucoside	C-Source, carbohydrate	0.314
PM01	Adonitol	C-Source, carbohydrate	1.622
PM01	Maltotriose	C-Source, carbohydrate	0.366
PM01	2`-Deoxyadenosine	C-Source, carbohydrate	0.286
PM01	Adenosine	C-Source, carbohydrate	0.277
PM01	Gly-Asp	C-Source, amino acid	0.278
PM01	Citric acid	C-Source, carboxylic acid	1.06
PM01	m-Inositol	C-Source, carbohydrate	1.306
PM01	D-Threonine	C-Source, amino acid	0.413
PM01	Fumaric acid	C-Source, carboxylic acid	1.172
PM01	Bromosuccinic acid	C-Source, carboxylic acid	1.017
PM01	Propionic acid	C-Source, carboxylic acid	0.501
PM01	Mucic acid	C-Source, carboxylic acid	1.465
PM01	Glycolic acid	C-Source, carboxylic acid	1.351
PM01	Glyoxylic acid	C-Source, carboxylic acid	0.669
PM01	D-Cellobiose	C-Source, carbohydrate	0.298
PM01	Inosine	C-Source, carbohydrate	0.227
PM01	Gly-Glu	C-Source, amino acid	0.647
PM01	Tricarballylic acid	C-Source, carboxylic acid	1.406
PM01	L-Serine	C-Source, amino acid	1.907
PM01	L-Threonine	C-Source, amino acid	0.758
PM01	L-Alanine	C-Source, amino acid	0.927
PM01	Ala-Gly	C-Source, amino acid	0.557
PM01	Acetoacetic acid	C-Source, carboxylic acid	0.314
PM01	N-Acetyl-D-Mannosamine	C-Source, carbohydrate	0.284
PM01	Mono-Methylsuccinate	C-Source, carboxylic acid	0.474
PM01	Methylpyruvate	C-Source, ester	1.781
PM01	D-Malic acid	C-Source, carboxylic acid	1.063
PM01	L-Malic acid	C-Source, carboxylic acid	1.31
PM01	Gly-Pro	C-Source, amino acid	0.257
PM01	p-Hydroxyphenyl Acetic acid	C-Source, carboxylic acid	0.623
PM01	m-Hydroxyphenyl Acetic acid	C-Source, carboxylic acid	0.41
PM01	Tyramine	C-Source, amine	0.346
PM01	D-Psicose	C-Source, carbohydrate	0.218
PM01	L-Lyxose	C-Source, carbohydrate	0.307
PM01	Glucuronamide	C-Source, amide	0.299
PM01	Pyruvic acid	C-Source, carboxylic acid	1.297
PM01	L-Galactonic acid-g-Lactone	C-Source, carboxylic acid	1.321
PM01	D-Galacturonic acid	C-Source, carboxylic acid	1.549
PM01	Phenylethylamine	C-Source, amine	0.472
PM01	2-Aminoethanol	C-Source, alcohol	0.875
PM02A	Chondroitin Sulfate C	C-Source, polymer	0.215
PM02A	a-Cyclodextrin	C-Source, polymer	0.382
PM02A	b-Cyclodextrin	C-Source, polymer	0.243
PM02A	g-Cyclodextrin	C-Source, polymer	0.323
PM02A	Dextrin	C-Source, polymer	0.84
PM02A	Gelatin	C-Source, polymer	0.274
PM02A	Glycogen	C-Source, polymer	0.365
PM02A	Inulin	C-Source, polymer	0.26
PM02A	Laminarin	C-Source, polymer	0.31
PM02A	Mannan	C-Source, polymer	0.228
PM02A	Pectin	C-Source, polymer	0.274
PM02A	N-Acetyl-D-Galactosamine	C-Source, carbohydrate	0.372
PM02A	N-Acetyl-Neuraminic acid	C-Source, carboxylic acid	0.227
PM02A	b-D-Allose	C-Source, carbohydrate	0.306
PM02A	Amygdalin	C-Source, carbohydrate	0.337
PM02A	D-Arabinose	C-Source, carbohydrate	1.492
PM02A	D-Arabitol	C-Source, carbohydrate	1.501
PM02A	L-Arabitol	C-Source, carbohydrate	1.651
PM02A	Arbutin	C-Source, carbohydrate	0.348
PM02A	2-Deoxy-D-Ribose	C-Source, carbohydrate	0.298
PM02A	i-Erythritol	C-Source, carbohydrate	0.349
PM02A	D-Fucose	C-Source, carbohydrate	1.881
PM02A	3-O-b-D-Galactopyranosyl-D-Arabinose	C-Source, carbohydrate	1.079
PM02A	Gentiobiose	C-Source, carbohydrate	0.264
PM02A	L-Glucose	C-Source, carbohydrate	0.367
PM02A	D-Lactitol	C-Source, carbohydrate	0.335
PM02A	D-Melezitose	C-Source, carbohydrate	0.323
PM02A	Maltitol	C-Source, carbohydrate	0.348
PM02A	a-Methyl-D-Glucoside	C-Source, carbohydrate	0.328
PM02A	b-Methyl-D-Galactoside	C-Source, carbohydrate	0.411
PM02A	3-Methylglucose	C-Source, carbohydrate	0.365
PM02A	b-Methyl-D-Glucuronic acid	C-Source, carboxylic acid	0.303
PM02A	a-Methyl-D-Mannoside	C-Source, carbohydrate	0.374
PM02A	b-Methyl-D-Xyloside	C-Source, carbohydrate	0.336
PM02A	Palatinose	C-Source, carbohydrate	0.248
PM02A	D-Raffinose	C-Source, carbohydrate	1.967
PM02A	Salicin	C-Source, carbohydrate	0.373
PM02A	Sedoheptulosan	C-Source, carbohydrate	0.361
PM02A	L-Sorbose	C-Source, carbohydrate	0.377
PM02A	Stachyose	C-Source, carbohydrate	0.345
PM02A	D-Tagatose	C-Source, carbohydrate	0.375
PM02A	Turanose	C-Source, carbohydrate	0.411
PM02A	Xylitol	C-Source, carbohydrate	1.383
PM02A	N-Acetyl-D-Glucosaminitol	C-Source, carbohydrate	0.301
PM02A	g-Amino-N-Butyric acid	C-Source, carboxylic acid	1.315
PM02A	d-Amino Valeric acid	C-Source, carboxylic acid	0.511
PM02A	Butyric acid	C-Source, carboxylic acid	0.252
PM02A	Capric acid	C-Source, carboxylic acid	0.322
PM02A	Caproic acid	C-Source, carboxylic acid	0.673
PM02A	Citraconic acid	C-Source, carboxylic acid	1.106
PM02A	Citramalic acid	C-Source, carboxylic acid	1.304
PM02A	D-Glucosamine	C-Source, carbohydrate	1.439
PM02A	2-Hydroxybenzoic acid	C-Source, carboxylic acid	0.288
PM02A	4-Hydroxybenzoic acid	C-Source, carboxylic acid	0.623
PM02A	b-Hydroxybutyric acid	C-Source, carboxylic acid	1.285
PM02A	g-Hydroxybutyric acid	C-Source, carboxylic acid	0.452
PM02A	a-Keto-Valeric acid	C-Source, carboxylic acid	0.344
PM02A	Itaconic acid	C-Source, carboxylic acid	0.274
PM02A	5-Keto-D-Gluconic acid	C-Source, carboxylic acid	0.584
PM02A	D-Lactic acid Methyl Ester	C-Source, ester	1.399
PM02A	Malonic acid	C-Source, carboxylic acid	0.765
PM02A	Melibionic acid	C-Source, carbohydrate	0.353
PM02A	Oxalic acid	C-Source, carboxylic acid	0.56
PM02A	Oxalomalic acid	C-Source, carboxylic acid	0.419
PM02A	Quinic acid	C-Source, carboxylic acid	1.571
PM02A	D-Ribono-1,4-Lactone	C-Source, carboxylic acid	0.297
PM02A	Sebacic acid	C-Source, carboxylic acid	0.391
PM02A	Sorbic acid	C-Source, carboxylic acid	0.386
PM02A	Succinamic acid	C-Source, carboxylic acid	0.667
PM02A	D-Tartaric acid	C-Source, carboxylic acid	1.27
PM02A	L-Tartaric acid	C-Source, carboxylic acid	1.046
PM02A	Acetamide	C-Source, amide	0.244
PM02A	L-Alaninamide	C-Source, amide	0.315
PM02A	N-Acetyl-L-Glutamic acid	C-Source, amino acid	0.271
PM02A	L-Arginine	C-Source, amino acid	1.123
PM02A	Glycine	C-Source, amino acid	0.529
PM02A	L-Histidine	C-Source, amino acid	1.57
PM02A	L-Homoserine	C-Source, amino acid	0.346
PM02A	Hydroxy-L-Proline	C-Source, amino acid	1.141
PM02A	L-Isoleucine	C-Source, amino acid	0.699
PM02A	L-Leucine	C-Source, amino acid	1.191
PM02A	L-Lysine	C-Source, amino acid	0.428
PM02A	L-Methionine	C-Source, amino acid	0.19
PM02A	L-Ornithine	C-Source, amino acid	0.477
PM02A	L-Phenylalanine	C-Source, amino acid	1.708
PM02A	L-Pyroglutamic acid	C-Source, amino acid	0.796
PM02A	L-Valine	C-Source, amino acid	0.361
PM02A	D,L-Carnitine	C-Source, carboxylic acid	0.846
PM02A	sec-Butylamine	C-Source, amine	0.365
PM02A	D,L-Octopamine	C-Source, amine	0.262
PM02A	Putrescine	C-Source, amine	0.223
PM02A	Dihydroxyacetone	C-Source, alcohol	0.358
PM02A	2,3-Butanediol	C-Source, alcohol	0.346
PM02A	2,3-Butanedione	C-Source, alcohol	0.215
PM02A	3-Hydroxy-2-butanone	C-Source, alcohol	0.267
PM03B	Ammonia	N-Source, inorganic	1.474
PM03B	Nitrite	N-Source, inorganic	1.615
PM03B	Nitrate	N-Source, inorganic	1.562
PM03B	Urea	N-Source, other	1.054
PM03B	Biuret	N-Source, other	0.627
PM03B	L-Alanine	N-Source, amino acid	0.434
PM03B	L-Arginine	N-Source, amino acid	1.763
PM03B	L-Asparagine	N-Source, amino acid	1.757
PM03B	L-Aspartic acid	N-Source, amino acid	1.677
PM03B	L-Cysteine	N-Source, amino acid	1.561
PM03B	L-Glutamic acid	N-Source, amino acid	1.444
PM03B	L-Glutamine	N-Source, amino acid	1.518
PM03B	Glycine	N-Source, amino acid	1.53
PM03B	L-Histidine	N-Source, amino acid	1.578
PM03B	L-Isoleucine	N-Source, amino acid	1.478
PM03B	L-Leucine	N-Source, amino acid	1.627
PM03B	L-Lysine	N-Source, amino acid	1.705
PM03B	L-Methionine	N-Source, amino acid	1.644
PM03B	L-Phenylalanine	N-Source, amino acid	1.411
PM03B	L-Proline	N-Source, amino acid	1.523
PM03B	L-Serine	N-Source, amino acid	1.485
PM03B	L-Threonine	N-Source, amino acid	1.568
PM03B	L-Tryptophan	N-Source, amino acid	1.418
PM03B	L-Tyrosine	N-Source, amino acid	1.434
PM03B	L-Valine	N-Source, amino acid	1.423
PM03B	D-Alanine	N-Source, amino acid	1.483
PM03B	D-Asparagine	N-Source, amino acid	1.476
PM03B	D-Aspartic acid	N-Source, amino acid	1.61
PM03B	D-Glutamic acid	N-Source, amino acid	1.448
PM03B	D-Lysine	N-Source, amino acid	1.578
PM03B	D-Serine	N-Source, amino acid	1.494
PM03B	D-Valine	N-Source, amino acid	1.75
PM03B	L-Citrulline	N-Source, amino acid	1.482
PM03B	L-Homoserine	N-Source, amino acid	1.37
PM03B	L-Ornithine	N-Source, amino acid	1.273
PM03B	N-Acetyl-L-Glutamic acid	N-Source, amino acid	0.383
PM03B	N-Phthaloyl-L-Glutamic acid	N-Source, amino acid	1.568
PM03B	L-Pyroglutamic acid	N-Source, amino acid	1.429
PM03B	Hydroxylamine	N-Source, other	1.508
PM03B	Methylamine	N-Source, other	1.679
PM03B	N-Amylamine	N-Source, other	1.64
PM03B	N-Butylamine	N-Source, other	1.612
PM03B	Ethylamine	N-Source, other	1.485
PM03B	Ethanolamine	N-Source, other	1.525
PM03B	Ethylenediamine	N-Source, other	1.485
PM03B	Putrescine	N-Source, other	1.547
PM03B	Agmatine	N-Source, other	1.316
PM03B	Histamine	N-Source, other	1.56
PM03B	b-Phenylethylamine	N-Source, other	1.497
PM03B	Tyramine	N-Source, other	1.512
PM03B	Acetamide	N-Source, other	1.904
PM03B	Formamide	N-Source, other	1.666
PM03B	Glucuronamide	N-Source, other	0.643
PM03B	DL-Lactamide	N-Source, other	1.38
PM03B	D-Glucosamine	N-Source, other	0.748
PM03B	D-Galactosamine	N-Source, other	1.772
PM03B	D-Mannosamine	N-Source, other	1.563
PM03B	N-Acetyl-D-Glucosamine	N-Source, other	0.282
PM03B	N-Acetyl-D-Galactosamine	N-Source, other	1.497
PM03B	N-Acetyl-D-Mannosamine	N-Source, other	0.667
PM03B	Adenine	N-Source, other	1.384
PM03B	Adenosine	N-Source, other	1.415
PM03B	Cytidine	N-Source, other	1.291
PM03B	Cytosine	N-Source, other	1.092
PM03B	Guanine	N-Source, other	1.29
PM03B	Guanosine	N-Source, other	1.505
PM03B	Thymine	N-Source, other	1.42
PM03B	Thymidine	N-Source, other	1.403
PM03B	Uracil	N-Source, other	1.415
PM03B	Uridine	N-Source, other	0.85
PM03B	Inosine	N-Source, other	1.324
PM03B	Xanthine	N-Source, other	1.37
PM03B	Xanthosine	N-Source, other	1.368
PM03B	Uric acid	N-Source, other	1.349
PM03B	Alloxan	N-Source, other	1.36
PM03B	Allantoin	N-Source, other	1.345
PM03B	Parabanic acid	N-Source, other	1.142
PM03B	DL-a-Amino-N-Butyric acid	N-Source, other	1.523
PM03B	g-Amino-N-Butyric acid	N-Source, other	1.378
PM03B	e-Amino-N-Caproic acid	N-Source, other	1.447
PM03B	DL-a-Amino-Caprylic acid	N-Source, other	1.596
PM03B	d-Amino-N-Valeric acid	N-Source, other	1.472
PM03B	a-Amino-N-Valeric acid	N-Source, other	1.389
PM03B	Ala-Asp	N-Source, peptide	1.324
PM03B	Ala-Gln	N-Source, peptide	1.127
PM03B	Ala-Glu	N-Source, peptide	0.796
PM03B	Ala-Gly	N-Source, peptide	0.931
PM03B	Ala-His	N-Source, peptide	0.901
PM03B	Ala-Leu	N-Source, peptide	1.391
PM03B	Ala-Thr	N-Source, peptide	1.408
PM03B	Gly-Asn	N-Source, peptide	0.742
PM03B	Gly-Gln	N-Source, peptide	1.385
PM03B	Gly-Glu	N-Source, peptide	1.335
PM03B	Gly-Met	N-Source, peptide	1.375
PM03B	Met-Ala	N-Source, peptide	0.92

## Sheet: Table S3
Table S3: List of the top 500 differentially regulated genes in nodules induced by rpoN mutant versus wild-type nodules (DESeq analysis; p-value ≤ 0.02, log2 [FC] ≥ 1.35 and ≤ -1.25).
Locus ID 1	Description 1,2	Gene name	log2(rpoN mt nod vs wt nod) 3	p-value 4
Bphy_0025	hypothetical protein		4.76913	0.000403681
Bphy_0031	LysR family transcriptional regulator		-1.34193	0.0107709
Bphy_0036	methionyl-tRNA formyltransferase	fmt	-1.87135	0.004355
Bphy_0079	hypothetical protein		-2.3616	0.0189597
Bphy_0094	acylmolybdopterin binding aldehyde oxidase and xanthine dehydrogenase protein		1.65433	0.00473322
Bphy_0095	2Fe-2S iron-sulfur cluster binding domain-containing protein		1.51344	0.00766917
Bphy_0102	endonuclease/exonuclease/phosphatase		-2.22018	0.00494467
Bphy_0103	hypothetical protein		-1.75509	0.00496241
Bphy_0105	hypothetical protein		2.24181	0.0154547
Bphy_0132	putative anti-sigma regulatory factor, serine/threonine protein kinase		-3.31123	0.00220944
Bphy_0141	CutC family protein		-3.24356	0.00269859
Bphy_0167	hypothetical protein		-4.74418	5.41595e-07
Bphy_0172	8-amino-7-oxononanoate synthase		-1.39123	0.0189417
Bphy_0192	hypothetical protein		3.25704	0.0213895
Bphy_0200	hypothetical protein		-1.64033	0.0110445
Bphy_0216	lipoate-protein ligase B	lipB	-1.51521	0.0141181
Bphy_0257	ammonium transporter		-2.10264	0.00959559
Bphy_0392	thioesterase superfamily protein		5.36272	1.56104e-05
Bphy_0416	XRE family transcriptional regulator		-4.1188	1.01433e-07
Bphy_0418	HAD family hydrolase		-2.88652	1.78758e-05
Bphy_0422	hypothetical protein		1.88709	0.00123015
Bphy_0447	RNA-directed DNA polymerase		-1.59311	0.0223144
Bphy_0471	protease Do		2.57031	0.000261475
Bphy_0477	TetR family transcriptional regulator		3.51121	0.00218313
Bphy_0490	extracellular solute-binding protein		-1.56164	0.0171639
Bphy_0533	hypothetical protein		-3.03421	0.00243743
Bphy_0544	ATP-dependent Clp protease	clpP	-2.63839	7.75599e-05
Bphy_0554	hypothetical protein		-5.34628	7.85857e-07
Bphy_0563	hypothetical protein		2.12834	0.00386686
Bphy_0584	50S ribosomal protein L28	rpmB	1.69911	0.0207882
Bphy_0602	coproporphyrinogen III oxidase		-2.96459	0.0077294
Bphy_0603	hypothetical protein		-1.69793	0.00402792
Bphy_0649	RND efflux system outer membrane lipoprotein		-5.03802	1.94295e-09
Bphy_0651	hypothetical protein		-1.39261	0.0242348
Bphy_0675	hypothetical protein		2.02075	0.000887175
Bphy_0679	hypothetical protein		2.87467	0.0148047
Bphy_0850	hypothetical protein		-2.77717	0.000959432
Bphy_0853	hypothetical protein		1.93072	0.0100851
Bphy_0909	RNA polymerase sigma factor		-3.57975	4.2483e-06
Bphy_0919	NLP/P60 protein		-1.64985	0.0207353
Bphy_0929	hypothetical protein		-1.86609	0.00448548
Bphy_1001	alkyl hydroperoxide reductase/ Thiol specific antioxidant/ Mal allergen		1.63779	0.00999259
Bphy_1053	PsiF repeat-containing protein		1.35268	0.0209043
Bphy_1057	undecaprenyl-phosphate glucose phosphotransferase		2.01828	0.0119262
Bphy_1059	protein tyrosine phosphatase		2.0964	0.0105613
Bphy_1081	4-hydroxyphenylpyruvate dioxygenase		-1.69407	0.0164522
Bphy_1163	hypothetical protein		-3.87351	0.0029667
Bphy_1174	hypothetical protein		1.8278	0.00385162
Bphy_1201	hypothetical protein		-2.39141	0.000944714
Bphy_1202	Pyrrolo-quinoline quinone		-2.2029	0.00656723
Bphy_1203	hypothetical protein		-4.44441	2.76716e-05
Bphy_1207	hypothetical protein		1.86711	0.0108541
Bphy_1211	hypothetical protein		-2.04228	0.00208447
Bphy_1249	putative transmembrane lipoprotein		-3.08582	0.00766828
Bphy_1282	OmpW family protein		-2.57731	0.0226949
Bphy_1283	2-nitropropane dioxygenase		-3.10001	0.000128939
Bphy_1284	aldehyde dehydrogenase		-1.8397	0.00855748
Bphy_1293	hydroxydechloroatrazine ethylaminohydrolase		-1.65667	0.0143701
Bphy_1357	hypothetical protein		2.22795	0.00484137
Bphy_1402	cupin 4 family protein		1.65901	0.0100754
Bphy_1421	XRE family transcriptional regulator		-2.29835	0.00223417
Bphy_1440	2-dehydro-3-deoxyphosphooctonate aldolase		1.97513	0.00475272
Bphy_1465	IclR family transcriptional regulator		-2.098	0.000455431
Bphy_1479	nitrogen metabolism transcriptional regulator	ntrC	-1.53237	0.0219648
Bphy_1480	signal transduction histidine kinase, nitrogen specific	ntrB	-4.36819	0.00240348
Bphy_1493	hypothetical protein		2.78255	0.00414059
Bphy_1497	hypothetical protein		3.59906	3.13166e-09
Bphy_1541	anaerobic benzoate catabolism transcriptional regulator		1.81568	0.0203572
Bphy_1545	hypothetical protein		-2.55615	0.00486427
Bphy_1546	phospholipase C		-2.12171	0.00351008
Bphy_1556	50S ribosomal protein L35	rpmI	2.01892	0.00109198
Bphy_1577	hypothetical protein		-2.20012	0.020942
Bphy_1582	RND efflux system outer membrane lipoprotein		2.07555	0.018937
Bphy_1601	thiamine pyrophosphate protein central region		1.74628	0.00390154
Bphy_1625	transcriptional regulator CysB-like protein		-2.30446	0.00197411
Bphy_1627	sulfate ABC transporter inner membrane	cysW	-1.70269	0.00879131
Bphy_1629	sulfate ABC transporter periplasmic sulfate-binding protein		-1.73418	0.0130159
Bphy_1645	hypothetical protein		-2.70837	0.00365842
Bphy_1647	ABC transporter-like protein		-2.89978	0.000125815
Bphy_1648	binding-protein-dependent transport systems inner membrane component		-2.74959	0.00313194
Bphy_1649	alkanesulfonate monooxygenase		-3.19907	0.000312432
Bphy_1650	hypothetical protein		-3.29766	0.0209927
Bphy_1669	Crp/FNR family transcriptional regulator		-4.88878	3.15256e-09
Bphy_1672	amino acid adenylation domain-containing protein		-3.79946	1.44938e-06
Bphy_1674	hypothetical protein		-1.79015	0.0143068
Bphy_1675	polysaccharide biosynthesis protein		-2.68366	0.0167173
Bphy_1681	group 1 glycosyl transferase		-2.22716	0.0140324
Bphy_1682	transcription factor jumonji domain-containing protein		-2.84795	0.0222078
Bphy_1684	FkbH like protein		-2.1072	0.0215841
Bphy_1689	exopolysaccharide transport protein family		-3.15555	0.00063288
Bphy_1690	polysaccharide export protein		-4.33721	1.4976e-05
Bphy_1691	exopolysaccharide biosynthesis polyprenyl glycosylphosphotransferase		-3.44369	0.00931728
Bphy_1712	hypothetical protein		1.78121	0.0175406
Bphy_1737	hypothetical protein		2.56934	0.00413588
Bphy_1757	hypothetical protein		-1.47112	0.0148029
Bphy_1758	PfpI family intracellular peptidase		-1.5526	0.011378
Bphy_1765	hypothetical protein		1.93218	0.0230891
Bphy_1769	IclR family transcriptional regulator		2.98865	0.000634302
Bphy_1796	alpha/beta hydrolase fold protein		-1.92996	0.0016665
Bphy_1828	NADH dehydrogenase		3.17953	0.00708481
Bphy_1831	hypothetical protein		-2.52804	0.00314251
Bphy_1859	hypothetical protein		INF	0.000113871
Bphy_1861	hypothetical protein		2.00046	0.00272301
Bphy_1911	putative phage repressor		-1.35712	0.0228738
Bphy_1966	hypothetical protein		-1.68389	0.00145626
Bphy_1985	phosphoglycerate mutase		2.01676	0.0231438
Bphy_2012	PIG3 family NAD(P)H quinone oxidoreductase		-1.93895	0.00488944
Bphy_2017	2-isopropylmalate synthase		1.74793	0.00618352
Bphy_2051	putative transmembrane protein		-2.12624	0.00334452
Bphy_2073	hypothetical protein		-1.41564	0.0143718
Bphy_2172	histone family protein nucleoid-structuring protein H-NS		3.28654	0.00823284
Bphy_2231	sulfate adenylyltransferase large subunit		-2.21961	0.00258844
Bphy_2232	sulfate adenylyltransferase subunit 2		-1.45393	0.0161797
Bphy_2233	phosphoadenosine phosphosulfate reductase		-2.00563	0.0109661
Bphy_2235	sulfite reductase		-1.98441	0.00331271
Bphy_2251	urea ABC transporter urea binding protein		-1.61982	0.0134988
Bphy_2252	urea ABC transporter permease	urtB	-1.91416	0.0178536
Bphy_2255	urea ABC transporter ATP-binding protein	urtE	-2.94871	0.000572005
Bphy_2272	FAD linked oxidase domain-containing protein		-2.84834	0.00117607
Bphy_2273	short chain dehydrogenase		-2.99245	0.0159164
Bphy_2275	hypothetical protein		-1.60531	0.00686473
Bphy_2283	mannose-1-phosphate guanylyltransferase/mannose-6-phosphate isomerase		-2.87222	0.0202604
Bphy_2298	hypothetical protein		-1.25029	0.0219537
Bphy_2316	dTDP-4-dehydrorhamnose reductase		-2.31497	0.00123597
Bphy_2336	hypothetical protein		-2.21478	0.0209029
Bphy_2369	extracellular solute-binding protein		2.18322	0.0136933
Bphy_2370	IclR family transcriptional regulator		2.16919	0.0141378
Bphy_2391	hypothetical protein		2.33263	0.0127111
Bphy_2428	LysR family transcriptional regulator		-2.43358	0.000359661
Bphy_2439	peroxidase		-1.87187	0.00382257
Bphy_2440	hypothetical protein		2.31669	0.0112782
Bphy_2449	serine hydroxymethyltransferase	glyA	-1.56206	0.0135524
Bphy_2456	peptidoglycan-associated lipoprotein		1.54998	0.0206503
Bphy_2460	group 1 glycosyl transferase		-2.4966	0.000410876
Bphy_2462	acyltransferase 3		-2.44793	0.00126286
Bphy_2463	hypothetical protein		-2.29993	0.0213494
Bphy_2464	group 1 glycosyl transferase		-3.07861	0.00149296
Bphy_2465	FAD dependent oxidoreductase		-3.78022	1.64729e-06
Bphy_2466	acetyltransferase		-4.06451	0.00645436
Bphy_2467	hypothetical protein		-2.07748	0.00174639
Bphy_2468	putative glycosyl transferase		-2.10884	0.00564916
Bphy_2469	group 1 glycosyl transferase		-3.05105	0.000331874
Bphy_2470	NAD-dependent epimerase/dehydratase		-3.16642	2.06176e-05
Bphy_2471	GDP-mannose 4,6-dehydratase		-3.76126	0.000674632
Bphy_2472	exopolysaccharide transport protein family		-3.69256	1.06378e-06
Bphy_2473	polysaccharide export protein		-2.68903	4.04471e-05
Bphy_2474	undecaprenyl-phosphate glucose phosphotransferase		-3.77241	9.04523e-06
Bphy_2475	mannose-1-phosphate guanylyltransferase/mannose-6-phosphate isomerase		-3.20185	3.91938e-06
Bphy_2476	AraC family transcriptional regulator		-4.43043	1.65685e-08
Bphy_2480	AraC family transcriptional regulator		-3.77694	1.38096e-06
Bphy_2521	catalase		1.42969	0.0156967
Bphy_2522	LysR family transcriptional regulator		1.7814	0.00466785
Bphy_2539	helix-turn-helix type 11 domain-containing protein		3.01114	0.0115239
Bphy_2566	hypothetical protein		-2.7049	0.0122174
Bphy_2595	allantoicase		1.89066	0.00806825
Bphy_2622	shikimate 5-dehydrogenase	aroE	-1.66287	0.0132808
Bphy_2637	hypothetical protein		-2.17423	0.00815747
Bphy_2670	polypeptide-transport-associated domain-containing protein		-1.52451	0.0134531
Bphy_2671	D-alanine--D-alanine ligase	ddl	-2.95141	2.15007e-05
Bphy_2672	UDP-N-acetylmuramate--L-alanine ligase	murC	-1.81072	0.00906014
Bphy_2678	UDP-N-acetylmuramoylalanyl-D-glutamate--2, 6-diaminopimelate ligase	murE	-1.58016	0.019027
Bphy_2765	hypothetical protein		-1.2531	0.0225919
Bphy_2773	sulfur carrier protein ThiS		-2.79845	0.000543896
Bphy_2774	FAD dependent oxidoreductase		-1.85485	0.0221051
Bphy_2784	integral membrane sensor signal transduction histidine kinase		3.0006	0.00966038
Bphy_2840	50S ribosomal protein L3	rplC	2.6871	0.0217844
Bphy_2851	50S ribosomal protein L1	rplA	2.09669	0.000975636
Bphy_2852	50S ribosomal protein L11	rplK	1.67734	0.0162822
Bphy_2907	hypothetical protein		-2.00651	0.0219692
Bphy_2931	flagellar MS-ring protein	fliF	2.097	0.00303735
Bphy_2936	flagellar hook-length control protein		2.56273	0.0208061
Bphy_2937	flagellar basal body-associated protein	fliL	3.32932	0.000629495
Bphy_2949	flagellar basal body rod protein	flgC	2.59319	8.54782e-05
Bphy_2950	flagellar basal body rod modification protein	flgD	2.84697	8.06242e-06
Bphy_2951	flagellar basal body FlaE domain-containing protein	flaE	3.85703	2.91834e-08
Bphy_2958	flagellar hook-associated protein	flgK	1.65953	0.0132849
Bphy_2962	flagellar biosynthesis regulator	flhF	2.80165	0.00233328
Bphy_2975	response regulator receiver protein		4.00442	9.25468e-05
Bphy_2989	flagellin		3.75781	8.25239e-07
Bphy_2990	flagellar hook-associated 2 domain-containing protein		2.38069	0.000334098
Bphy_2992	TPR repeat-containing protein		2.4242	0.0126269
Bphy_2998	TPR domain-containing protein		2.0873	0.00454246
Bphy_3008	N-acylneuraminate-9-phosphate synthase		2.54756	0.013432
Bphy_3011	polysaccharide biosynthesis protein	capD	2.57005	0.00261935
Bphy_3014	hypothetical protein		-1.97884	0.00209527
Bphy_3029	F0F1 ATP synthase subunit alpha		-1.48843	0.0213397
Bphy_3031	F0F1 ATP synthase subunit B		-1.62059	0.00832895
Bphy_3032	F0F1 ATP synthase subunit C		-2.59811	1.62361e-05
Bphy_3041	ABC transporter-like protein		-2.24161	0.00184027
Bphy_3069	lytic transglycosylase		-1.88204	0.00859776
Bphy_3075	general secretion pathway protein H		-2.78629	0.00869236
Bphy_3085	hypothetical protein		2.0059	0.00118569
Bphy_3087	alcohol dehydrogenase		-3.05662	0.0130482
Bphy_3116	taurine dioxygenase		-3.78132	1.51461e-07
Bphy_3117	heat shock protein DnaJ domain-containing protein		-4.02126	7.02805e-08
Bphy_3242	hypothetical protein		3.65981	0.0208727
Bphy_3291	LysR family transcriptional regulator		-1.84167	0.0067925
Bphy_3326	LysR family transcriptional regulator		INF	0.00154212
Bphy_3341	hypothetical protein		-1.65931	0.0191228
Bphy_3362	secretion protein HlyD family protein		1.957	0.0152466
Bphy_3424	integrase family protein		1.54665	0.0088117
Bphy_3472	hypothetical protein		-2.39454	0.00407551
Bphy_3489	RND family efflux transporter MFP subunit		6.19289	0.00823878
Bphy_3490	RND efflux system outer membrane lipoprotein		3.24854	0.0112064
Bphy_3492	RND family efflux transporter MFP subunit		4.3434	0.00137483
Bphy_3494	two component transcriptional regulator		2.05631	0.0135666
Bphy_3535	hypothetical protein		-1.89864	0.020153
Bphy_3557	glycosyl transferase family protein		-2.33524	0.00376405
Bphy_3574	hypothetical protein		-2.01956	0.00585588
Bphy_3600	cupin domain-containing protein		-2.95841	0.000283001
Bphy_3602	ABC transporter related		-1.73937	0.0185284
Bphy_3603	nitrate/sulfonate/bicarbonate ABC transporter periplasmic ligand-binding protein		-2.38374	0.00159206
Bphy_3604	taurine dioxygenase		-3.28181	3.21011e-06
Bphy_3608	hypothetical protein		2.4784	0.00767906
Bphy_3615	hypothetical protein		-1.35519	0.0177339
Bphy_3630	hypothetical protein		2.76428	0.0160958
Bphy_3631	L-sorbosone dehydrogenase		1.6104	0.0100858
Bphy_3646	cytochrome o ubiquinol oxidase subunit IV	cyoD	-3.89234	0.00807316
Bphy_3647	cytochrome o ubiquinol oxidase, subunit III	cyoC	-5.05535	2.07381e-08
Bphy_3648	cytochrome o ubiquinol oxidase, subunit I	cyoB	-4.03018	3.19292e-07
Bphy_3649	ubiquinol oxidase, subunit II	cyoA	-4.24751	1.6167e-07
Bphy_3656	alkyl hydroperoxide reductase, F subunit		1.54312	0.0201948
Bphy_3657	peroxiredoxin		1.9719	0.00959499
Bphy_3678	diguanylate cyclase with GAF sensor		-1.66721	0.0121457
Bphy_3718	hypothetical protein		-3.35376	0.00047721
Bphy_3758	branched-chain alpha-keto acid dehydrogenase subunit E2		-2.99116	0.000239376
Bphy_3759	transketolase central region		-2.30945	0.00569867
Bphy_3760	pyruvate dehydrogenase (acetyl-transferring)		-2.45866	0.023943
Bphy_3815	aldehyde dehydrogenase		3.43161	0.0186615
Bphy_3834	cyclic nucleotide-regulated ABC bacteriocin/lantibiotic exporter		-1.69429	0.0185747
Bphy_3839	hypothetical protein		-3.94205	1.20203e-06
Bphy_3844	hypothetical protein		-7.07668	5.81431e-15
Bphy_3845	hypothetical protein		-7.46056	2.30051e-16
Bphy_3858	hypothetical protein		2.06348	0.0186353
Bphy_3880	porin		2.17606	0.000554427
Bphy_3919	acetoacetate decarboxylase		-1.67736	0.0201064
Bphy_4021	secretion protein HlyD family protein		4.20366	3.2777e-05
Bphy_4022	RND efflux system outer membrane lipoprotein		3.91595	0.00884085
Bphy_4023	MarR family transcriptional regulator		3.75968	0.0202627
Bphy_4032	LysR family transcriptional regulator		-3.62913	0.000187172
Bphy_4053	IclR family transcriptional regulator		3.17346	0.00219531
Bphy_4068	salicylyl-CoA 5-hydroxylase		2.08921	0.00832106
Bphy_4070	MarR family transcriptional regulator		2.0867	0.00430633
Bphy_4071	enoyl-CoA hydratase		1.75777	0.0224661
Bphy_4072	acyl-CoA dehydrogenase domain-containing protein		1.77088	0.0158135
Bphy_4093	hypothetical protein		-1.67102	0.00436044
Bphy_4125	acylphosphatase		-2.83745	0.0046626
Bphy_4235	cupin 2 domain-containing protein		1.72324	0.0179257
Bphy_4238	short chain dehydrogenase		1.9841	0.00863528
Bphy_4239	hypothetical protein		1.64736	0.00872069
Bphy_4258	AraC family transcriptional regulator		-2.12174	0.00379163
Bphy_4282	hypothetical protein		-3.67098	0.0214799
Bphy_4313	polyhydroxyalkanoate depolymerase, intracellular		-2.63644	0.0191617
Bphy_4360	GntR family transcriptional regulator		-1.57909	0.018081
Bphy_4443	extracellular solute-binding protein		1.66378	0.00674323
Bphy_4454	GTP cyclohydrolase I		-2.29117	0.0137192
Bphy_4474	lysine exporter protein	lysE/yggA	-1.26141	0.00418979
Bphy_4476	AraC family transcriptional regulator		-3.30992	0.0104891
Bphy_4481	hypothetical protein		-2.46026	0.00587627
Bphy_4487	phasin family protein		1.63309	0.0107303
Bphy_4488	hypothetical protein		-2.4374	0.00205132
Bphy_4489	transglutaminase domain-containing protein		-1.71293	0.0150543
Bphy_4511	hypothetical protein		-2.72134	0.0201467
Bphy_4515	porin		-2.0356	0.00210201
Bphy_4518	formate dehydrogenase, alpha subunit		1.43783	0.0197581
Bphy_4519	formate dehydrogenase, beta subunit		1.72308	0.0113602
Bphy_4520	formate dehydrogenase, gamma subunit		-1.33595	0.0222162
Bphy_4523	selenocysteine-specific translation elongation factor		-1.7924	0.0184085
Bphy_4597	O-methyltransferase family protein		-5.11634	0.00390204
Bphy_4631	hypothetical protein		3.05055	0.00966875
Bphy_4662	hypothetical protein		-2.03947	0.00391782
Bphy_4678	hypothetical protein		-2.68501	0.00505275
Bphy_4690	hypothetical protein		2.98911	0.00815877
Bphy_4717	hypothetical protein		1.63653	0.0173074
Bphy_4720	peptidase M23B		-2.50421	0.000563709
Bphy_4722	hypothetical protein		-1.73153	0.00948384
Bphy_4771	hypothetical protein		3.66253	0.00181215
Bphy_4894	endoribonuclease L-PSP		-1.65828	0.015892
Bphy_4908	hypothetical protein		5.29861	0.00467168
Bphy_4919	transposase IS66		1.8821	0.00346851
Bphy_4970	hypothetical protein		3.50586	0.0154209
Bphy_4984	transport-associated		-1.80114	0.00405992
Bphy_4997	aldehyde reductase		2.15676	0.0241443
Bphy_4998	RND efflux system outer membrane lipoprotein		3.08053	0.00128949
Bphy_4999	secretion protein HlyD family protein		2.56109	0.00300878
Bphy_5000	major facilitator transporter		3.65991	0.000823099
Bphy_5001	hypothetical protein		5.78678	0.0225486
Bphy_5028	diguanylate cyclase/phosphodiesterase		3.01117	0.0185181
Bphy_5040	NLPA lipoprotein		-4.01539	4.07702e-07
Bphy_5041	hypothetical protein		-2.13729	0.00224821
Bphy_5056	hypothetical protein		-4.28702	0.015397
Bphy_5074	LysR family transcriptional regulator		2.33862	8.9819e-05
Bphy_5076	hypothetical protein		4.02743	7.50137e-06
Bphy_5077	succinate CoA transferase		1.91733	0.000377322
Bphy_5096	hypothetical protein		2.32843	0.000489861
Bphy_5097	hypothetical protein		2.96864	1.11601e-05
Bphy_5122	hypothetical protein		1.82404	0.00482587
Bphy_5148	AraC family transcriptional regulator		-1.75749	0.0204511
Bphy_5156	L-lactate dehydrogenase (cytochrome)		-1.89709	0.00904946
Bphy_5205	type II citrate synthase	gltA	2.1082	0.000672178
Bphy_5214	hypothetical protein		-1.87784	0.00345038
Bphy_5222	hypothetical protein		2.66034	0.00437162
Bphy_5227	substrate-binding region of ABC-type glycine betaine transport system		-2.76204	0.000232707
Bphy_5228	hypothetical protein		-6.27794	2.93468e-06
Bphy_5229	aliphatic sulfonate ABC transporter periplasmic ligand-binding protein		-3.69396	2.05341e-06
Bphy_5231	LysR family transcriptional regulator		-4.57634	2.14556e-08
Bphy_5232	rhodanese domain-containing protein		-3.96777	1.96158e-07
Bphy_5233	cysteine dioxygenase type I		-3.11741	0.00975204
Bphy_5234	hypothetical protein		-4.81534	6.90369e-10
Bphy_5235	alkanesulfonate monooxygenase		-3.50027	5.79976e-07
Bphy_5322	putative lipoprotein		-3.49202	0.0176384
Bphy_5333	response regulator receiver protein		-2.96314	0.0112179
Bphy_5346	cupin 2 domain-containing protein		-3.0733	0.00368292
Bphy_5347	NAD-dependent epimerase/dehydratase		-4.73836	2.61701e-05
Bphy_5420	hypothetical protein		2.34034	0.00494718
Bphy_5473	Dyp-type peroxidase family protein		-1.94411	0.000412808
Bphy_5481	extracellular solute-binding protein		1.75098	0.00483268
Bphy_5507	hypothetical protein		-2.56	0.000535687
Bphy_5521	LysR family transcriptional regulator		3.33869	0.0049945
Bphy_5522	hypothetical protein		4.27306	0.00336213
Bphy_5523	silent information regulator protein	sir2	2.93917	0.0212591
Bphy_5555	sulfatase		-1.57163	0.00684796
Bphy_5574	LysR family transcriptional regulator		-2.06136	0.0193097
Bphy_5608	signal transduction protein		-3.27073	9.07212e-07
Bphy_5609	AraC family transcriptional regulator		-4.35612	4.85466e-09
Bphy_5641	glycolate oxidase iron-sulfur subunit	glcF	-2.5156	0.00286252
Bphy_5691	response regulator receiver protein		3.04027	0.00193441
Bphy_5757	hypothetical protein		-5.09925	9.45609e-07
Bphy_5784	hypothetical protein		-3.00272	0.00651479
Bphy_5797	carboxymuconolactone decarboxylase		3.42674	0.00758937
Bphy_5833	LuxR family transcriptional regulator		-1.87778	0.00270976
Bphy_5847	major facilitator transporter		-1.82456	0.016924
Bphy_5861	filamentous haemagglutinin outer membrane protein		-2.5419	0.00127264
Bphy_5882	hypothetical protein		-2.32234	0.000612968
Bphy_5884	hypothetical protein		-2.90844	0.00608461
Bphy_5943	dihydroneopterin aldolase		-2.59726	0.0171087
Bphy_5969	hypothetical protein		-2.29884	0.0166971
Bphy_5974	non-specific serine/threonine protein kinase		-3.30702	0.00548345
Bphy_5990	sodium:dicarboxylate symporter		2.75388	0.00290862
Bphy_6002	hypothetical protein		2.43245	0.010566
Bphy_6010	sodium:dicarboxylate symporter		2.48951	0.0148735
Bphy_6011	extracellular solute-binding protein		5.97115	2.73815e-14
Bphy_6012	major facilitator superfamily metabolite/H(+) symporter		4.43602	4.27435e-12
Bphy_6013	CoA-binding domain-containing protein		5.2607	4.92133e-06
Bphy_6014	ATP-grasp domain-containing protein		5.50996	1.94336e-12
Bphy_6029	SMP-30/gluconolaconase/LRE domain-containing protein		2.11069	0.0194477
Bphy_6047	levansucrase		2.11984	0.000423033
Bphy_6049	levanase		1.46099	0.0229084
Bphy_6053	hypothetical protein		1.92613	0.00761283
Bphy_6080	taurine ABC transporter, periplasmic binding protein		-4.56982	4.25839e-10
Bphy_6093	oxidoreductase FAD-binding subunit		2.04614	0.0163331
Bphy_6150	5-oxoprolinase (ATP-hydrolyzing)		-3.79083	6.07577e-10
Bphy_6151	hydantoinase B/oxoprolinase		-2.01354	0.000878847
Bphy_6235	cytochrome B561		3.62997	0.0156762
Bphy_6297	pyridine nucleotide-disulphide oxidoreductase dimerisation region		4.30682	0.00853279
Bphy_6313	isobutylamine N-hydroxylase		-3.53044	0.000614142
Bphy_6322	hypothetical protein		-3.38787	0.0172754
Bphy_6354	hypothetical protein		1.49618	0.0177946
Bphy_6381	HxlR family transcriptional regulator		2.35464	0.0156249
Bphy_6393	hypothetical protein		1.63754	0.0140274
Bphy_6395	hypothetical protein		3.12116	0.0116492
Bphy_6403	hypothetical protein		-2.67652	0.00160464
Bphy_6426	hypothetical protein		-2.72217	0.0146874
Bphy_6468	hypothetical protein		1.95252	0.00938998
Bphy_6478	methanol/ethanol family PQQ-dependent dehydrogenase		-2.67145	0.00195821
Bphy_6479	hypothetical protein		-2.67568	0.00142496
Bphy_6483	hypothetical protein		-3.3377	0.000166658
Bphy_6486	triphosphoribosyl-dephospho-CoA protein		-2.95124	0.019565
Bphy_6487	formaldehyde-activating enzyme		-2.56514	0.00206782
Bphy_6488	hypothetical protein		-3.77416	1.99006e-05
Bphy_6489	dihydroneopterin aldolase		-3.63958	0.00637286
Bphy_6505	formylmethanofuran dehydrogenase subunit A		-3.53254	6.29658e-06
Bphy_6515	YVTN beta-propeller repeat-containing protein		-2.12209	0.010666
Bphy_6615	EmrB/QacA family drug resistance transporter		2.10298	0.00783363
Bphy_6718	hypothetical protein		3.00829	0.0233141
Bphy_6722	hypothetical protein		3.3485	7.98093e-08
Bphy_6738	AraC family transcriptional regulator		-3.34747	2.32398e-05
Bphy_6770	hypothetical protein		-1.4876	0.00727582
Bphy_6818	periplasmic binding protein/LacI transcriptional regulator		INF	0.0107669
Bphy_6826	hypothetical protein		4.36892	0.0155675
Bphy_6854	hypothetical protein		3.78242	0.000284967
Bphy_6888	hypothetical protein		3.2281	0.022059
Bphy_6889	thioredoxin-disulfide reductase		3.47179	0.00407153
Bphy_6891	ATPase		3.3837	1.76469e-05
Bphy_6892	heat shock protein Hsp20		3.35678	0.000561078
Bphy_6895	MgtC/SapB transporter		2.16652	0.00209297
Bphy_6896	AraC family transcriptional regulator		3.25829	0.00715794
Bphy_6897	transport-associated		5.2671	0.0140187
Bphy_6898	hypothetical protein		3.35411	0.0132393
Bphy_6900	NADH:flavin oxidoreductase/NADH oxidase		2.81432	0.000256104
Bphy_6973	porin		3.70804	0.0224018
Bphy_6998	short-chain dehydrogenase/reductase SDR		3.15266	0.01252
Bphy_7028	acetyl-CoA synthetase		1.71208	0.0192947
Bphy_7043	hypothetical protein		2.83932	0.0198432
Bphy_7069	short-chain dehydrogenase/reductase SDR		3.82093	0.0222233
Bphy_7076	hypothetical protein		-2.10598	0.00374843
Bphy_7092	hypothetical protein		3.10066	0.0125603
Bphy_7123	RecT protein		4.77936	0.00860712
Bphy_7168	putative exported alkaline phosphatase		-3.08072	0.000552168
Bphy_7179	hypothetical protein		2.53923	0.0120499
Bphy_7180	Rieske (2Fe-2S) domain-containing protein		2.18353	0.0082216
Bphy_7181	phosphoesterase PA-phosphatase related		4.1463	0.00654422
Bphy_7182	hypothetical protein		4.80239	0.00956168
Bphy_7190	coenzyme PQQ synthesis D		-5.84436	0.00454655
Bphy_7199	methionine-R-sulfoxide reductase		-1.65263	0.00951272
Bphy_7213	hypothetical protein		2.64001	0.0121631
Bphy_7231	cytochrome c class I		-2.61224	0.00557831
Bphy_7232	xenobiotic (desulfurization)monooxygenase subunit A		-2.90707	0.00018652
Bphy_7233	ABC transporter related		-3.2114	3.85187e-05
Bphy_7234	binding-protein-dependent transport systems inner membrane component		-3.67975	5.02107e-05
Bphy_7235	binding-protein-dependent transport systems inner membrane component		-2.982	2.96488e-05
Bphy_7236	ABC sulfate ester transporter, periplasmic ligand binding protein		-2.45661	0.00748361
Bphy_7237	methyltransferase type 11		-4.94434	4.72496e-09
Bphy_7254	SUA5/yciO/yrdC domain-containing protein		-2.74801	0.00134366
Bphy_7257	HupK protein		-3.38819	0.000116242
Bphy_7258	rubredoxin-type Fe(Cys)4 protein		-3.80773	3.23332e-05
Bphy_7260	hydrogenase-1 expression	hyaE	-4.22726	0.0113789
Bphy_7261	hydrogenase assembly chaperone	hypC/hupF	-3.28068	0.00265043
Bphy_7263	Ni/Fe-hydrogenase, b-type cytochrome subunit		-2.76007	0.00108245
Bphy_7264	nickel-dependent hydrogenase large subunit		-4.22414	0.000490362
Bphy_7265	hydrogenase (NiFe) small subunit	hydA	-4.31957	0.0062645
Bphy_7266	diaminobutyrate--2-oxoglutarate aminotransferase		-4.51464	0.00106634
Bphy_7267	hypothetical protein		-4.13886	0.000369681
Bphy_7270	isochorismatase hydrolase		-3.87861	0.00315818
Bphy_7271	hydrogenase expression/formation protein	hypE	-3.77946	0.000573859
Bphy_7272	(NiFe) hydrogenase maturation protein	hypF	-3.88496	6.86602e-06
Bphy_7303	RES domain-containing protein		2.53198	0.00139722
Bphy_7397	TAP domain-containing protein		-2.48112	0.000684669
Bphy_7399	RNA-directed DNA polymerase (Reverse transcriptase)		-3.97585	7.47726e-07
Bphy_7406	aldehyde dehydrogenase		-5.56187	5.94895e-05
Bphy_7407	trehalose synthase		-4.57835	1.4187e-08
Bphy_7419	hypothetical protein		-3.14113	0.000154362
Bphy_7420	chromosome replication initiation inhibitor protein		-3.10946	0.000705029
Bphy_7421	short-chain dehydrogenase/reductase SDR		-2.55622	0.00467398
Bphy_7422	histidinol dehydrogenase		-2.07052	0.0133162
Bphy_7478	GHMP kinase		-5.11296	0.00179959
Bphy_7479	pyridoxal-5'-phosphate-dependent protein beta subunit		-4.74782	1.19565e-06
Bphy_7481	GntR family transcriptional regulator		-4.14175	0.00951685
Bphy_7485	hypothetical protein		-2.58593	7.22818e-05
Bphy_7486	transposase IS204/IS1001/IS1096/IS1165 family protein		-4.86472	0.000328302
Bphy_7490	acetolactate synthase, large subunit, biosynthetic type		-1.83952	0.0133928
Bphy_7494	extracellular solute-binding protein		-3.62898	0.000595982
Bphy_7495	hypothetical protein		-4.87551	7.50469e-09
Bphy_7496	MmgE/PrpD family protein		-4.41522	0.000497396
Bphy_7501	ABC transporter related		-3.98219	6.30404e-05
Bphy_7502	polar amino acid ABC transporter, inner membrane subunit		-5.14453	6.40563e-06
Bphy_7504	extracellular solute-binding protein		-2.96998	0.00417422
Bphy_7505	GntR family transcriptional regulator		-1.53881	0.00528034
Bphy_7521	hypothetical protein		-2.13765	0.00966043
Bphy_7562	mobilisation protein		2.11442	0.00176472
Bphy_7563	hypothetical protein		2.63762	0.00153489
Bphy_7623	IstB ATP binding domain-containing protein		INF	0.00596549
Bphy_7633	D-alanine--D-alanine ligase		-3.67357	0.000108946
Bphy_7636	AMP-dependent synthetase and ligase		-3.92719	1.64193e-06
Bphy_7637	short-chain dehydrogenase/reductase SDR		-3.96623	0.011156
Bphy_7644	extracellular solute-binding protein		-1.76736	0.0166442
Bphy_7645	binding-protein-dependent transport systems inner membrane component		-2.55708	0.000685648
Bphy_7646	binding-protein-dependent transport systems inner membrane component		-3.13206	0.000104904
Bphy_7647	ABC transporter related		-3.07383	0.000600527
Bphy_7651	aminotransferase class-III		-2.32816	0.00412764
Bphy_7681	hypothetical protein		-4.88459	0.000790704
Bphy_7682	hypothetical protein		-4.20384	5.14611e-05
Bphy_7688	methyltransferase type 11		-6.55785	0.0136843
Bphy_7690	hypothetical protein		-4.62065	0.0089192
Bphy_7691	endonuclease/exonuclease/phosphatase		-3.98388	2.82663e-08
Bphy_7704	hemerythrin HHE cation binding domain-containing protein		-2.61284	0.000412798
Bphy_7706	coproporphyrinogen dehydrogenase		-2.62433	0.000138293
Bphy_7707	glycosyl transferase family protein		-3.60451	0.0231358
Bphy_7726	hypothetical protein		1.55125	0.0161103
Bphy_7728	transcriptional regulator	nifA	-1.76127	0.00982867
Bphy_7729	nitrogenase MoFe cofactor biosynthesis protein	nifE	-4.59317	0.00070713
Bphy_7730	nitrogenase molybdenum-cofactor biosynthesis protein	nifN	-2.85244	0.000130338
Bphy_7731	nitrogen fixation protein	nifX	-4.20429	0.00858929
Bphy_7732	hypothetical protein		-5.0321	1.30291e-05
Bphy_7733	ferredoxin III, nif-specific		-5.04221	9.20367e-08
Bphy_7735	tetratricopeptide TPR_2		-4.30451	0.00210484
Bphy_7736	putative ferredoxin like protein; FixX		-4.4406	6.44463e-06
Bphy_7737	electron-transferring-flavoprotein dehydrogenase		-4.22166	2.59027e-05
Bphy_7738	electron transfer flavoprotein alpha/beta-subunit		-4.52397	2.40751e-07
Bphy_7739	electron transfer flavoprotein alpha/beta-subunit		-5.176	0.0134472
Bphy_7740	nitrogen fixation protein	nifW	-4.86822	1.25742e-07
Bphy_7741	homocitrate synthase	nifV	-4.33811	0.00881224
Bphy_7742	nitrogenase cofactor biosynthesis protein	nifB	-4.75692	5.62087e-05
Bphy_7746	hypothetical protein		-3.19942	0.000419715
Bphy_7748	hypothetical protein		-3.76052	3.98307e-06
Bphy_7753	nitrogenase reductase	nifH1	-5.16292	2.63016e-07
Bphy_7754	nitrogenase molybdenum-iron protein alpha chain	nifD	-4.34428	0.00170319
Bphy_7755	nitrogenase molybdenum-iron protein beta chain	nifK	-3.95953	0.0214477
Bphy_7759	carbon starvation protein	cstA	-2.42906	0.00016613
Bphy_7766	cytochrome P450		-2.89489	0.00516172
Bphy_7776	NifZ family protein		-4.75423	0.000531862
Bphy_7777	nitrogen fixation protein	fixT	-4.39425	3.65345e-05
Bphy_7790	methyltransferase type 12		-4.56712	3.04622e-07
Bphy_7803	electron transfer flavoprotein alpha subunit		-3.51216	5.31452e-05
Bphy_7804	electron transfer flavoprotein alpha/beta-subunit		-3.06264	0.00316117
Bphy_7805	FAD dependent oxidoreductase		-4.09674	0.0182929
Bphy_7808	nitrogenase reductase	nifH2	-5.18581	3.06601e-07
Bphy_7814	hypothetical protein		-4.07329	2.05475e-06
Bphy_7815	HesB/YadR/YfhF-family protein		-3.80777	0.00191357
Bphy_7819	porin		-2.88767	0.00224106
1 Locus identifier and annotation are given according to the data in GenBank (NC_010622.1, NC_010623.1, NC_010625.1, NC_010627.1);
2 Only genes with a given description are listed;
3 log2 of the fold change (FC) in expression for comparison of the bean nodules induced by rpoN mutant (rpoN mt nod) versus wild-type nodules (wt nod):
	INF, the read number for the nodules induced by the wild type was 0;
4 p-value calculated with DESeq analysis.

## Sheet: Table S4
Table S4: List of the 168 genes positively regulated by RpoN during symbiosis and showing induced expression in nodules compared to free-living conditions (Lardi et al., 2017).
Locus ID 1	Description 1,2	Gene name	log2(rpoN mt nod/wt nod) 3	p-value 4	log2(wt nod/ wt free-living) 3	p-value 4
Bphy_0167	hypothetical protein		-4.74418	5.41595e-07	5.05647	3.73896e-10
Bphy_0416	XRE family transcriptional regulator		-4.1188	1.01433e-07	7.80782	2.44702e-18
Bphy_0418	HAD family hydrolase		-2.88652	1.78758e-05	2.57492	0.00239538
Bphy_0554	hypothetical protein		-5.34628	7.85857e-07	3.32146	0.000717494
Bphy_0602	coproporphyrinogen III oxidase		-2.96459	0.0077294	3.85304	0.00461974
Bphy_1202	Pyrrolo-quinoline quinone		-2.2029	0.00656723	2.44444	0.00832781
Bphy_1211	hypothetical protein		-2.04228	0.00208447	5.00616	8.67707e-09
Bphy_1283	2-nitropropane dioxygenase		-3.10001	0.000128939	4.3295	3.59078e-07
Bphy_1479	nitrogen metabolism transcriptional regulator	ntrC	-1.53237	0.0219648	2.65918	0.00735858
Bphy_1545	hypothetical protein		-2.55615	0.00486427	4.56563	1.49375e-07
Bphy_1546	phospholipase C		-2.12171	0.00351008	3.21257	0.000203175
Bphy_1625	transcriptional regulator CysB-like protein		-2.30446	0.00197411	3.16628	0.000387201
Bphy_1627	sulfate ABC transporter inner membrane subunit	cycW	-1.70269	0.00879131	2.22504	0.00207088
Bphy_1629	sulfate ABC transporter periplasmic sulfate-binding protein		-1.73418	0.0130159	5.16274	2.10499e-07
Bphy_1647	ABC transporter-like protein		-2.89978	0.000125815	5.8971	1.87153e-12
Bphy_1648	binding-protein-dependent transport systems inner membrane component		-2.74959	0.00313194	3.30288	0.000107134
Bphy_1649	alkanesulfonate monooxygenase		-3.19907	0.000312432	5.9621	3.65518e-08
Bphy_1650	hypothetical protein		-3.29766	0.0209927	5.93599	0.00821554
Bphy_1669	Crp/FNR family transcriptional regulator		-4.88878	3.15256e-09	3.3284	7.52012e-05
Bphy_1672	amino acid adenylation domain-containing protein		-3.79946	1.44938e-06	4.94092	5.08644e-08
Bphy_1674	hypothetical protein		-1.79015	0.0143068	2.42647	0.00272728
Bphy_1681	group 1 glycosyl transferase		-2.22716	0.0140324	4.56666	0.000236078
Bphy_1684	FkbH like protein		-2.1072	0.0215841	4.68158	2.77519e-05
Bphy_1689	exopolysaccharide transport protein family		-3.15555	0.00063288	3.43267	0.00070538
Bphy_1690	polysaccharide export protein		-4.33721	1.4976e-05	4.59112	1.48327e-05
Bphy_1691	exopolysaccharide biosynthesis polyprenyl glycosylphosphotransferase		-3.44369	0.00931728	6.81563	6.92859e-06
Bphy_1966	hypothetical protein		-1.68389	0.00145626	6.00232	6.56382e-07
Bphy_2231	sulfate adenylyltransferase large subunit		-2.21961	0.00258844	2.28415	0.00377918
Bphy_2232	sulfate adenylyltransferase subunit 2		-1.45393	0.0161797	2.05939	0.00882813
Bphy_2251	urea ABC transporter urea binding protein		-1.61982	0.0134988	1.9895	0.00433761
Bphy_2252	urea ABC transporter permease	urtB	-1.91416	0.0178536	2.07678	0.0085528
Bphy_2272	FAD linked oxidase domain-containing protein		-2.84834	0.00117607	2.89917	0.00406303
Bphy_2273	short chain dehydrogenase		-2.99245	0.0159164	5.02955	0.000520241
Bphy_2336	hypothetical protein		-2.21478	0.0209029	3.06568	0.000819811
Bphy_2462	acyltransferase 3		-2.44793	0.00126286	3.89228	1.36972e-05
Bphy_2464	group 1 glycosyl transferase		-3.07861	0.00149296	2.91337	0.0120854
Bphy_2465	FAD dependent oxidoreductase		-3.78022	1.64729e-06	3.522	3.76027e-05
Bphy_2467	hypothetical protein		-2.07748	0.00174639	2.82064	0.001343
Bphy_2468	putative glycosyl transferase		-2.10884	0.00564916	2.53443	0.0073304
Bphy_2470	NAD-dependent epimerase/dehydratase		-3.16642	2.06176e-05	3.14043	0.00053852
Bphy_2472	exopolysaccharide transport protein family		-3.69256	1.06378e-06	2.09501	0.00702803
Bphy_2474	undecaprenyl-phosphate glucose phosphotransferase		-3.77241	9.04523e-06	2.49582	0.00239418
Bphy_2475	mannose-1-phosphate guanylyltransferase/mannose-6-phosphate isomerase		-3.20185	3.91938e-06	2.98384	0.000415804
Bphy_2476	AraC family transcriptional regulator		-4.43043	1.65685e-08	2.4392	0.00141721
Bphy_3087	alcohol dehydrogenase		-3.05662	0.0130482	3.93156	0.00298931
Bphy_3116	taurine dioxygenase		-3.78132	1.51461e-07	5.26744	1.03169e-11
Bphy_3117	heat shock protein DnaJ domain-containing protein		-4.02126	7.02805e-08	4.51348	2.69241e-08
Bphy_3535	hypothetical protein		-1.89864	0.020153	4.15679	0.00344024
Bphy_3557	glycosyl transferase family protein		-2.33524	0.00376405	2.82908	0.00104629
Bphy_3600	cupin domain-containing protein		-2.95841	0.000283001	3.72304	3.72661e-05
Bphy_3602	ABC transporter related		-1.73937	0.0185284	3.97004	0.000139163
Bphy_3603	nitrate/sulfonate/bicarbonate ABC transporter periplasmic ligand-binding protein		-2.38374	0.00159206	2.61301	0.00301348
Bphy_3604	taurine dioxygenase		-3.28181	3.21011e-06	3.51043	1.76887e-05
Bphy_3647	cytochrome o ubiquinol oxidase, subunit III	cyoC	-5.05535	2.07381e-08	6.55037	1.09201e-11
Bphy_3648	cytochrome o ubiquinol oxidase, subunit I	cyoB	-4.03018	3.19292e-07	5.39393	1.22257e-10
Bphy_3649	ubiquinol oxidase, subunit II	cyoA	-4.24751	1.6167e-07	7.30565	3.39084e-12
Bphy_3718	hypothetical protein		-3.35376	0.00047721	4.19765	0.000503696
Bphy_3839	hypothetical protein		-3.94205	1.20203e-06	3.27721	0.000144046
Bphy_3844	hypothetical protein		-7.07668	5.81431e-15	5.30535	9.49003e-10
Bphy_3845	hypothetical protein		-7.46056	2.30051e-16	6.25415	1.63185e-12
Bphy_4032	LysR family transcriptional regulator		-3.62913	0.000187172	2.94176	0.00893117
Bphy_4597	O-methyltransferase family protein		-5.11634	0.00390204	7.32888	6.48225e-06
Bphy_5040	NLPA lipoprotein		-4.01539	4.07702e-07	7.83675	1.0238e-09
Bphy_5214	hypothetical protein		-1.87784	0.00345038	2.01565	0.00152069
Bphy_5227	substrate-binding region of ABC-type glycine betaine transport system		-2.76204	0.000232707	9.02678	4.51829e-15
Bphy_5228	hypothetical protein		-6.27794	2.93468e-06	6.37832	3.17633e-06
Bphy_5229	aliphatic sulfonate ABC transporter periplasmic ligand-binding protein		-3.69396	2.05341e-06	5.84622	4.51807e-11
Bphy_5231	LysR family transcriptional regulator		-4.57634	2.14556e-08	5.45824	1.5117e-08
Bphy_5232	rhodanese domain-containing protein		-3.96777	1.96158e-07	5.61159	1.03573e-09
Bphy_5233	cysteine dioxygenase type I		-3.11741	0.00975204	5.36406	0.000788213
Bphy_5234	hypothetical protein		-4.81534	6.90369e-10	5.01744	8.27785e-10
Bphy_5235	alkanesulfonate monooxygenase		-3.50027	5.79976e-07	6.228	1.81729e-13
Bphy_5346	cupin 2 domain-containing protein		-3.0733	0.00368292	4.17335	0.00232705
Bphy_5347	NAD-dependent epimerase/dehydratase		-4.73836	2.61701e-05	3.14241	0.00308897
Bphy_5608	signal transduction protein		-3.27073	9.07212e-07	4.70731	1.79052e-07
Bphy_5609	AraC family transcriptional regulator		-4.35612	4.85466e-09	5.55858	5.5496e-10
Bphy_5757	hypothetical protein		-5.09925	9.45609e-07	5.68697	3.20393e-07
Bphy_5784	hypothetical protein		-3.00272	0.00651479	3.14488	0.00187107
Bphy_5943	dihydroneopterin aldolase		-2.59726	0.0171087	4.19206	0.000689211
Bphy_6080	taurine ABC transporter, periplasmic binding protein		-4.56982	4.25839e-10	7.47635	3.27711e-18
Bphy_6313	isobutylamine N-hydroxylase		-3.53044	0.000614142	2.78527	0.00531334
Bphy_6403	hypothetical protein		-2.67652	0.00160464	4.62106	4.96666e-06
Bphy_6478	methanol/ethanol family PQQ-dependent dehydrogenase		-2.67145	0.00195821	3.65943	4.23131e-06
Bphy_6487	formaldehyde-activating enzyme		-2.56514	0.00206782	3.04468	0.00010941
Bphy_6488	hypothetical protein		-3.77416	1.99006e-05	1.914	0.0108355
Bphy_6489	dihydroneopterin aldolase		-3.63958	0.00637286	7.0725	9.04364e-07
Bphy_6505	formylmethanofuran dehydrogenase subunit A		-3.53254	6.29658e-06	1.89293	0.00423911
Bphy_6738	AraC family transcriptional regulator		-3.34747	2.32398e-05	1.96738	0.00704062
Bphy_7168	putative exported alkaline phosphatase		-3.08072	0.000552168	3.56796	7.47158e-06
Bphy_7231	cytochrome c class I		-2.61224	0.00557831	2.77603	0.000497859
Bphy_7232	xenobiotic (desulfurization)monooxygenase subunit A		-2.90707	0.00018652	5.30765	2.35177e-06
Bphy_7233	ABC transporter related		-3.2114	3.85187e-05	3.67858	1.72831e-06
Bphy_7234	binding-protein-dependent transport systems inner membrane component		-3.67975	5.02107e-05	4.58162	8.99531e-09
Bphy_7235	binding-protein-dependent transport systems inner membrane component		-2.982	2.96488e-05	4.77101	2.25899e-07
Bphy_7236	ABC sulfate ester transporter, periplasmic ligand binding protein		-2.45661	0.00748361	4.33523	1.08443e-05
Bphy_7237	methyltransferase type 11		-4.94434	4.72496e-09	15.6112	3.9926e-27
Bphy_7254	SUA5/yciO/yrdC domain-containing protein		-2.74801	0.00134366	3.10956	0.00182439
Bphy_7257	HupK protein		-3.38819	0.000116242	5.71301	6.87829e-07
Bphy_7258	rubredoxin-type Fe(Cys)4 protein		-3.80773	3.23332e-05	4.46614	2.39403e-06
Bphy_7260	hydrogenase-1 expression HyaE		-4.22726	0.0113789	4.19203	0.00566292
Bphy_7261	hydrogenase assembly chaperone	hypC/ hupF	-3.28068	0.00265043	6.65256	6.80863e-07
Bphy_7263	Ni/Fe-hydrogenase, b-type cytochrome subunit		-2.76007	0.00108245	3.94023	0.000157578
Bphy_7264	nickel-dependent hydrogenase large subunit		-4.22414	0.000490362	6.36437	9.4051e-07
Bphy_7265	hydrogenase (NiFe) small subunit	hydA	-4.31957	0.0062645	6.56224	0.000137267
Bphy_7266	diaminobutyrate--2-oxoglutarate aminotransferase		-4.51464	0.00106634	6.0768	3.15131e-05
Bphy_7267	hypothetical protein		-4.13886	0.000369681	6.95134	4.38826e-08
Bphy_7270	isochorismatase hydrolase		-3.87861	0.00315818	7.04922	3.58598e-06
Bphy_7271	hydrogenase expression/formation protein	hypE	-3.77946	0.000573859	6.71123	7.07069e-08
Bphy_7272	(NiFe) hydrogenase maturation protein	hypF	-3.88496	6.86602e-06	5.16044	7.81083e-10
Bphy_7397	TAP domain-containing protein		-2.48112	0.000684669	2.19968	0.00478707
Bphy_7399	RNA-directed DNA polymerase (Reverse transcriptase)		-3.97585	7.47726e-07	7.39478	3.84457e-13
Bphy_7406	aldehyde dehydrogenase		-5.56187	5.94895e-05	7.2972	2.67205e-07
Bphy_7407	trehalose synthase		-4.57835	1.4187e-08	6.9116	1.29817e-13
Bphy_7419	hypothetical protein		-3.14113	0.000154362	5.27678	5.52429e-10
Bphy_7420	chromosome replication initiation inhibitor protein		-3.10946	0.000705029	4.32186	2.85664e-06
Bphy_7421	short-chain dehydrogenase/reductase SDR		-2.55622	0.00467398	6.20438	7.33275e-13
Bphy_7422	histidinol dehydrogenase		-2.07052	0.0133162	5.83146	3.20927e-11
Bphy_7478	GHMP kinase		-5.11296	0.00179959	4.33995	0.000835935
Bphy_7479	pyridoxal-5'-phosphate-dependent protein beta subunit		-4.74782	1.19565e-06	4.97935	2.9037e-07
Bphy_7485	hypothetical protein		-2.58593	7.22818e-05	2.40693	0.00330538
Bphy_7486	transposase IS204/IS1001/IS1096/IS1165 family protein		-4.86472	0.000328302	4.615	0.000473557
Bphy_7494	extracellular solute-binding protein		-3.62898	0.000595982	4.8223	2.20598e-05
Bphy_7495	hypothetical protein		-4.87551	7.50469e-09	4.8334	1.44947e-08
Bphy_7496	MmgE/PrpD family protein		-4.41522	0.000497396	4.29837	0.00175334
Bphy_7501	ABC transporter related		-3.98219	6.30404e-05	4.32702	3.38224e-05
Bphy_7502	polar amino acid ABC transporter, inner membrane subunit		-5.14453	6.40563e-06	4.3093	1.82234e-05
Bphy_7633	D-alanine--D-alanine ligase		-3.67357	0.000108946	6.68334	2.03245e-11
Bphy_7636	AMP-dependent synthetase and ligase		-3.92719	1.64193e-06	4.02024	2.12475e-06
Bphy_7637	short-chain dehydrogenase/reductase SDR		-3.96623	0.011156	4.74984	0.00197703
Bphy_7644	extracellular solute-binding protein		-1.76736	0.0166442	5.32148	5.39334e-08
Bphy_7645	binding-protein-dependent transport systems inner membrane component		-2.55708	0.000685648	3.18775	0.000131699
Bphy_7646	binding-protein-dependent transport systems inner membrane component		-3.13206	0.000104904	4.39014	8.91201e-07
Bphy_7647	ABC transporter related		-3.07383	0.000600527	4.94515	2.17626e-06
Bphy_7651	aminotransferase class-III		-2.32816	0.00412764	5.60937	7.85791e-11
Bphy_7681	hypothetical protein		-4.88459	0.000790704	3.9666	0.000232538
Bphy_7682	hypothetical protein		-4.20384	5.14611e-05	2.19213	0.010191
Bphy_7688	methyltransferase type 11		-6.55785	0.0136843	6.80062	0.0104777
Bphy_7691	endonuclease/exonuclease/phosphatase		-3.98388	2.82663e-08	3.64932	5.06036e-05
Bphy_7704	hemerythrin HHE cation binding domain-containing protein		-2.61284	0.000412798	5.46298	1.72653e-09
Bphy_7706	coproporphyrinogen dehydrogenase		-2.62433	0.000138293	2.84879	0.00166526
Bphy_7729	nitrogenase MoFe cofactor biosynthesis protein	nifE	-4.59317	0.00070713	6.81774	2.42351e-06
Bphy_7730	nitrogenase molybdenum-cofactor biosynthesis protein	nifN	-2.85244	0.000130338	3.74239	5.26718e-06
Bphy_7731	nitrogen fixation protein	nifX	-4.20429	0.00858929	6.43917	0.000278781
Bphy_7732	hypothetical protein		-5.0321	1.30291e-05	6.56146	5.73293e-07
Bphy_7733	ferredoxin III, nif-specific		-5.04221	9.20367e-08	6.26894	2.93986e-13
Bphy_7735	tetratricopeptide TPR_2		-4.30451	0.00210484	5.30888	5.00168e-08
Bphy_7736	putative ferredoxin like protein	fixX	-4.4406	6.44463e-06	7.63784	2.8683e-10
Bphy_7737	electron-transferring-flavoprotein dehydrogenase		-4.22166	2.59027e-05	6.77143	1.70466e-10
Bphy_7738	electron transfer flavoprotein alpha/beta-subunit		-4.52397	2.40751e-07	7.12576	2.60163e-14
Bphy_7739	electron transfer flavoprotein alpha/beta-subunit		-5.176	0.0134472	7.7569	8.29357e-06
Bphy_7740	nitrogen fixation protein	nifW	-4.86822	1.25742e-07	7.81585	1.60516e-12
Bphy_7741	homocitrate synthase	nifV	-4.33811	0.00881224	6.89359	0.00015344
Bphy_7742	nitrogenase cofactor biosynthesis protein	nifB	-4.75692	5.62087e-05	8.34108	5.21238e-11
Bphy_7746	hypothetical protein		-3.19942	0.000419715	3.09805	6.92001e-05
Bphy_7748	hypothetical protein		-3.76052	3.98307e-06	6.75012	6.91319e-11
Bphy_7753	nitrogenase reductase	nifH1	-5.16292	2.63016e-07	12.2565	1.02452e-27
Bphy_7754	nitrogenase molybdenum-iron protein alpha chain	nifD	-4.34428	0.00170319	8.3952	1.30677e-08
Bphy_7755	nitrogenase molybdenum-iron protein beta chain	nifK	-3.95953	0.0214477	8.2624	1.98435e-05
Bphy_7759	carbon starvation protein	cstA	-2.42906	0.00016613	3.00027	0.000435388
Bphy_7766	cytochrome P450		-2.89489	0.00516172	4.1959	0.000241051
Bphy_7776	NifZ family protein		-4.75423	0.000531862	6.16434	1.48904e-05
Bphy_7777	nitrogen fixation protein	fixT	-4.39425	3.65345e-05	5.74532	2.88189e-06
Bphy_7790	methyltransferase type 12		-4.56712	3.04622e-07	3.38669	3.08988e-05
Bphy_7804	electron transfer flavoprotein alpha/beta-subunit		-3.06264	0.00316117	3.85421	4.79202e-05
Bphy_7805	FAD dependent oxidoreductase		-4.09674	0.0182929	4.21471	0.0074602
Bphy_7808	nitrogenase reductase	nifH2	-5.18581	3.06601e-07	INF	2.11421e-23
Bphy_7814	hypothetical protein		-4.07329	2.05475e-06	6.63161	2.48171e-13
Bphy_7815	HesB/YadR/YfhF-family protein		-3.80777	0.00191357	5.917	1.98606e-05
1 Locus identifier and annotation are given according to the data in GenBank (NC_010622.1, NC_010623.1, NC_010625.1, NC_010627.1);
2 Only genes with a given description are listed;
3 log2 of the fold change (FC) in expression for comparison of the bean nodules induced by rpoN versus wild type or of nodule induced by the wild type versus free-living conditions (Lardi et al., 2017):
	INF, the read number for the wild type during free-living conditions was 0;
4 p-value calculated with DESeq analysis.

## Sheet: Table S5
Table S5: qPCR analysis of several genes. Fold changes in expression of the selected genes in nodules induced by rpoN mutant (rpoN mt nod) versus expression in wild-type (wt nod) nodules are shown.
Locus ID 1	Description 1	Gene name	FC (rpoN mt nod/wt nod) 2
Bphy_0257	Ammonium transporter	amtB	-35.3 ± 10.9
Bphy_1479	Nitrogen metabolism transcriptional regulator	ntrC	-34.9 ± 12.3
Bphy_3492	RND family efflux transporter MFP subunit		3.9 ± 2.0
Bphy_3941	RNA polymerase sigma factor	rpoD	1.3 ± 0.2
Bphy_7808	Nitrogenase reductase	nifH2	-78.8 ± 9.3
1 Locus identifier and description is given according to the GenBank files (NC_010622.1, NC_010623.1, NC_010625.1, NC_010627.1);
2 Fold change (FC) in qRT-PCR expression by comparing nodules induced by rpoN mutant versus wild type.

## Sheet: Table S8
Table S8: List of all P. phymatum genes, log2 of the fold changes in expression and the p-values in bean nodules infected by rpoN mutant versus wild type as assessed by DESeq analysis.
Locus ID 1	Description 1,2	log2(rpoN mt nod/wt nod) 3	p-value 4
Bphy_0001	chromosomal replication initiation protein	-0.0738921	0.915038
Bphy_0002	DNA polymerase III subunit beta	0.346666	1
Bphy_0003	DNA gyrase subunit B	0.632199	0.59374
Bphy_0004	hypothetical protein	-0.0877149	0.920119
Bphy_0006	ethanolamine transporter	-0.814963	0.172256
Bphy_0007	ethanolamine ammonia lyase large subunit	-0.425591	0.367972
Bphy_0008	ethanolamine ammonia-lyase small subunit	-3.40489	0.204114
Bphy_0009	hypothetical protein	-1.99971	0.195961
Bphy_0010	aldehyde dehydrogenase	-4.97919	0.129362
Bphy_0011	AraC family transcriptional regulator	-4.92102	0.0326476
Bphy_0012	hypothetical protein	1.47884	0.0648666
Bphy_0013	ATP-dependent RNA helicase DbpA	0.25216	0.79199
Bphy_0014	putative aminotransferase	0.564686	0.538341
Bphy_0015	Nitrilase/cyanide hydratase and apolipoprotein N-acyltransferase	0.181601	0.897143
Bphy_0016	extracellular solute-binding protein	-0.421004	0.657373
Bphy_0017	putative transmembrane anti-sigma factor	1.76706	0.559481
Bphy_0018	ECF subfamily RNA polymerase sigma-24 factor	1.2596	0.323889
Bphy_0019	putative transmembrane anti-sigma factor	-0.410273	1
Bphy_0020	hypothetical protein	2.17091	0.469494
Bphy_0022	type VI secretion protein	0.781004	0.290934
Bphy_0023	type VI secretion system Vgr family protein	-0.381835	0.541195
Bphy_0024	hypothetical protein	-0.371577	0.65548
Bphy_0025	hypothetical protein	4.76913	0.000403681
Bphy_0026	hypothetical protein	-0.409542	0.759346
Bphy_0027	thioesterase superfamily protein	0.455629	0.554943
Bphy_0028	patatin	-0.453552	0.611024
Bphy_0029	D-isomer specific 2-hydroxyacid dehydrogenase	0.614358	0.324826
Bphy_0030	phosphoenolpyruvate carboxykinase	0.56201	0.378076
Bphy_0031	LysR family transcriptional regulator	-1.34193	0.0107709
Bphy_0032	DNA topoisomerase III	0.494893	0.562816
Bphy_0033	thioredoxin domain-containing protein	-1.62775	0.263055
Bphy_0034	DNA protecting protein DprA	-0.155369	0.770167
Bphy_0035	peptide deformylase	0.243497	0.980861
Bphy_0036	methionyl-tRNA formyltransferase	-1.87135	0.004355
Bphy_0037	lysine exporter protein LysE/YggA	0.0941383	0.823279
Bphy_0038	M48 family peptidase	1.23731	0.153069
Bphy_0039	sun protein	-0.878104	0.135366
Bphy_0040	hypothetical protein	-0.815089	0.162952
Bphy_0041	integral membrane sensor signal transduction histidine kinase	0.435298	1
Bphy_0042	two component Fis family transcriptional regulator	0.251322	0.750476
Bphy_0043	exsB protein	0.0596168	0.886218
Bphy_0044	radical SAM domain-containing protein	0.9054	0.210555
Bphy_0045	queuosine biosynthesis protein QueD	0.890855	0.447758
Bphy_0046	2-dehydro-3-deoxyglucarate aldolase	-0.260315	0.742891
Bphy_0047	Sel1 domain-containing protein	1.39553	0.0941411
Bphy_0048	rod shape-determining protein RodA	0.97093	0.18285
Bphy_0049	penicillin-binding protein 2	0.416855	0.563317
Bphy_0050	rod shape-determining protein MreD	0.688779	0.522982
Bphy_0051	rod shape-determining protein MreC	0.659786	0.480754
Bphy_0052	rod shape-determining protein MreB	0.110079	1
Bphy_0053	aspartyl/glutamyl-tRNA amidotransferase subunit C	1.53536	0.111852
Bphy_0054	aspartyl/glutamyl-tRNA amidotransferase subunit A	-0.505335	0.462877
Bphy_0055	aspartyl/glutamyl-tRNA amidotransferase subunit B	0.746881	0.354034
Bphy_0056	hypothetical protein	0.671987	0.452635
Bphy_0057	exodeoxyribonuclease III Xth	0.463563	0.617811
Bphy_0058	peptidase M48 Ste24p	-0.263693	0.710891
Bphy_0059	major facilitator transporter	0.341687	0.46682
Bphy_0060	methionine biosynthesis protein MetW	0.961777	0.597561
Bphy_0061	homoserine O-acetyltransferase	1.0911	0.221974
Bphy_0062	nucleoid occlusion protein	1.15604	0.263914
Bphy_0063	pyrimidine 5'-nucleotidase	0.159127	0.889104
Bphy_0064	acetylglutamate kinase	-1.18654	0.0985808
Bphy_0065	hypothetical protein	0.786423	0.739247
Bphy_0066	TPR repeat-containing protein	0.381975	0.476988
Bphy_0067	integral membrane sensor signal transduction histidine kinase	-1.62777	0.118458
Bphy_0068	two component Fis family transcriptional regulator	0.252866	0.75078
Bphy_0069	ATP-dependent protease ATP-binding subunit HslU	-1.11039	0.0683735
Bphy_0070	ATP-dependent protease peptidase subunit	0.534984	0.573442
Bphy_0071	TraR/DksA family transcriptional regulator	0.717012	0.326426
Bphy_0072	cobalamin synthesis protein P47K	0.267488	0.789038
Bphy_0073	PUA domain-containing protein	0.910388	0.325005
Bphy_0074	site-specific tyrosine recombinase XerC	-0.147857	0.913812
Bphy_0075	hypothetical protein	-0.13742	0.751177
Bphy_0076	diaminopimelate epimerase	-1.70425	0.047334
Bphy_0077	lipid A biosynthesis lauroyl acyltransferase	-0.388718	0.737263
Bphy_0078	S-adenosylmethionine synthetase	0.563548	0.396056
Bphy_0079	hypothetical protein	-2.3616	0.0189597
Bphy_0080	phytanoyl-CoA dioxygenase	-0.36291	0.645669
Bphy_0081	hypothetical protein	-0.466928	0.810528
Bphy_0082	aldo/keto reductase	-0.299568	0.55653
Bphy_0083	hypothetical protein	0.777244	0.31977
Bphy_0084	major facilitator transporter	0.336373	0.549855
Bphy_0085	hypothetical protein	-1.32776	0.273212
Bphy_0086	hypothetical protein	0.0941118	0.709381
Bphy_0087	serine/threonine protein kinase	1.05695	0.125372
Bphy_0088	hypothetical protein	1.05035	0.375488
Bphy_0089	hypothetical protein	0.164898	0.753777
Bphy_0090	carbon monoxide dehydrogenase subunit G	0.599946	0.49554
Bphy_0091	VWA containing CoxE family protein	-0.308583	1
Bphy_0092	ATPase	-0.126067	0.639786
Bphy_0093	carbon-monoxide dehydrogenase	0.53492	0.362601
Bphy_0094	acylmolybdopterin binding aldehyde oxidase and xanthine dehydrogenase protein	1.65433	0.00473322
Bphy_0095	2Fe-2S iron-sulfur cluster binding domain-containing protein	1.51344	0.00766917
Bphy_0096	amino acid permease-associated protein	-0.847179	0.475697
Bphy_0097	two component LuxR family transcriptional regulator	0.232223	0.977603
Bphy_0098	histidine kinase	-0.982001	0.154906
Bphy_0099	oxidoreductase FAD-binding subunit	0.538224	0.490405
Bphy_0100	lysine exporter protein LysE/YggA	-0.464044	0.533923
Bphy_0102	endonuclease/exonuclease/phosphatase	-2.22018	0.00494467
Bphy_0103	hypothetical protein	-1.75509	0.00496241
Bphy_0104	ATPase central domain-containing protein	0.478549	0.504412
Bphy_0105	hypothetical protein	2.24181	0.0154547
Bphy_0106	2-hydroxyglutarate dehydrogenase	0.487247	0.73754
Bphy_0107	high potential iron-sulfur protein	0.748327	0.274224
Bphy_0108	hypothetical protein	-0.549687	0.211629
Bphy_0109	general substrate transporter	-0.236535	0.958254
Bphy_0110	amidase	-0.917022	0.390981
Bphy_0111	carboxymethylenebutenolidase	-0.325025	0.61961
Bphy_0112	extracellular ligand-binding receptor	0.58403	0.365784
Bphy_0113	transcription factor jumonji domain-containing protein	-1.00117	0.349982
Bphy_0114	major facilitator transporter	0.520177	0.497392
Bphy_0115	pyridoxamine 5'-phosphate oxidase-like protein	0.146842	0.727104
Bphy_0116	histone family protein nucleoid-structuring protein H-NS	0.671389	0.511373
Bphy_0117	cation diffusion facilitator family transporter	-0.0493028	0.932993
Bphy_0118	AsnC family transcriptional regulator	-0.143189	1
Bphy_0119	hypothetical protein	-0.352178	0.746969
Bphy_0120	beta-lactamase domain-containing protein	-0.328529	0.721976
Bphy_0121	rare lipoprotein A	0.328062	1
Bphy_0122	uroporphyrin-III C/tetrapyrrole methyltransferase	0.0238213	0.91331
Bphy_0123	hypothetical protein	-1.11151	0.132054
Bphy_0124	phosphoheptose isomerase	-0.434911	0.349303
Bphy_0125	transport-associated	0.373577	0.809087
Bphy_0126	cytochrome c class I	-0.546881	0.590109
Bphy_0127	hypothetical protein	0.353303	0.930679
Bphy_0128	feruloyl esterase	-0.453957	0.498636
Bphy_0129	anti-sigma-factor antagonist	-1.04348	0.113186
Bphy_0130	anti-sigma-factor antagonist	-2.02694	0.232522
Bphy_0131	putative anti-sigma regulatory factor, serine/threonine protein kinase	-1.64926	0.495792
Bphy_0132	putative anti-sigma regulatory factor, serine/threonine protein kinase	-3.31123	0.00220944
Bphy_0133	histidine kinase	-0.774083	0.385965
Bphy_0134	histidine kinase	-0.399943	0.643516
Bphy_0135	multi-sensor hybrid histidine kinase	-0.177655	0.90223
Bphy_0136	hypothetical protein	-0.578191	0.888282
Bphy_0137	methyl-accepting chemotaxis sensory transducer	-0.16353	0.931078
Bphy_0138	uracil-xanthine permease	-0.712497	0.773041
Bphy_0139	Na+/H+ antiporter	-1.37208	0.158031
Bphy_0140	diguanylate phosphodiesterase	-1.22286	0.150974
Bphy_0141	CutC family protein	-3.24356	0.00269859
Bphy_0143	2-oxoacid ferredoxin oxidoreductase	0.912513	0.137679
Bphy_0144	glutathione S-transferase domain-containing protein	0.708206	0.423018
Bphy_0145	K+ channel inward rectifier domain-containing protein	0.693893	0.453592
Bphy_0146	hypothetical protein	1.31447	0.0289282
Bphy_0147	hypothetical protein	0.613359	0.437095
Bphy_0148	ribokinase-like domain-containing protein	-2.37802	0.0381183
Bphy_0149	N-acylglucosamine 2-epimerase	-0.12974	0.868409
Bphy_0150	LacI family transcription regulator	-0.93338	0.130524
Bphy_0151	diguanylate cyclase/phosphodiesterase	0.893721	0.316097
Bphy_0152	bile acid:sodium symporter	1.06595	0.182508
Bphy_0153	hypothetical protein	0.177392	0.725318
Bphy_0154	porin	-1.17129	0.117172
Bphy_0155	LysR family transcriptional regulator	0.242958	1
Bphy_0156	methylmalonyl-CoA mutase large subunit	0.343815	0.490379
Bphy_0157	2-nitropropane dioxygenase	0.553154	0.526798
Bphy_0158	alpha/beta hydrolase fold protein	-0.128993	1
Bphy_0159	AsnC family transcriptional regulator	-0.214073	0.606829
Bphy_0160	hypothetical protein	-0.507835	0.560146
Bphy_0161	beta-lactamase domain-containing protein	-0.154611	0.960434
Bphy_0162	dehydratase	-1.35172	0.0883586
Bphy_0163	hypothetical protein	0.857023	0.211693
Bphy_0164	YbaK/prolyl-tRNA synthetase associated protein	-1.67219	0.0396191
Bphy_0165	hydroxymethylglutaryl-CoA lyase	-0.929066	0.245266
Bphy_0166	D-isomer specific 2-hydroxyacid dehydrogenase	-0.581386	0.644183
Bphy_0167	hypothetical protein	-4.74418	5.41595e-07
Bphy_0168	hypothetical protein	-1.96192	0.0276803
Bphy_0169	sulfate ABC transporter periplasmic sulfate-binding protein	-1.4061	0.0915579
Bphy_0170	biotin synthase	0.188059	1
Bphy_0171	dithiobiotin synthetase	0.855787	0.191067
Bphy_0172	8-amino-7-oxononanoate synthase	-1.39123	0.0189417
Bphy_0173	adenosylmethionine--8-amino-7-oxononanoate transaminase	0.0480219	0.921487
Bphy_0174	hypothetical protein	-0.466082	0.580376
Bphy_0175	hypothetical protein	-1.01613	0.852471
Bphy_0176	acyl-CoA dehydrogenase domain-containing protein	0.401885	0.605899
Bphy_0177	short chain dehydrogenase	-1.31436	0.217841
Bphy_0178	acetyl-CoA acetyltransferase	-0.200163	0.821346
Bphy_0179	carbonate dehydratase	-0.508163	0.785807
Bphy_0180	bifunctional isocitrate dehydrogenase kinase/phosphatase protein	-0.268841	0.77984
Bphy_0181	MerR family transcriptional regulator	-1.06664	0.255154
Bphy_0182	beta-lactamase domain-containing protein	0.379221	0.496503
Bphy_0183	extracellular solute-binding protein	-0.598382	0.185218
Bphy_0184	periplasmic binding protein	0.46208	0.751773
Bphy_0185	short chain dehydrogenase	-0.387209	0.691147
Bphy_0186	DSBA oxidoreductase	0.526301	0.432819
Bphy_0187	sporulation domain-containing protein	-0.39605	0.541086
Bphy_0188	arginyl-tRNA synthetase	-1.21729	0.0863904
Bphy_0189	hypothetical protein	0.185263	0.864501
Bphy_0190	methionine synthase	0.294689	1
Bphy_0191	homocysteine S-methyltransferase	-0.138088	0.46531
Bphy_0192	hypothetical protein	3.25704	0.0213895
Bphy_0193	alpha/beta hydrolase fold protein	-0.00832942	0.852033
Bphy_0194	hypothetical protein	0.205477	1
Bphy_0195	IclR family transcriptional regulator	0.616076	0.355683
Bphy_0196	fumarylacetoacetate (FAA) hydrolase	0.646683	0.478133
Bphy_0197	extracellular ligand-binding receptor	-0.218154	0.686668
Bphy_0198	enoyl-CoA hydratase	0.4874	0.606466
Bphy_0199	hypothetical protein	-0.496316	0.563437
Bphy_0200	hypothetical protein	-1.64033	0.0110445
Bphy_0201	rfaE bifunctional protein	-0.297916	0.834342
Bphy_0202	hypothetical protein	-1.55074	0.19894
Bphy_0203	pantothenate kinase	0.745995	0.312652
Bphy_0204	biotin--protein ligase	-0.134271	0.969954
Bphy_0205	hypothetical protein	0.169294	1
Bphy_0206	ABC transporter-like protein	0.121898	0.894084
Bphy_0207	hypothetical protein	-1.19779	0.0406801
Bphy_0208	hypothetical protein	-1.93949	0.454143
Bphy_0209	VanZ family protein	-0.988527	0.495767
Bphy_0210	putative ferredoxin	0.831014	0.327273
Bphy_0211	hypothetical protein	-0.707099	0.546249
Bphy_0212	Serine-type D-Ala-D-Ala carboxypeptidase	-0.257485	0.671838
Bphy_0213	hypothetical protein	1.31504	0.376599
Bphy_0214	DNA-binding transcriptional activator GcvA	-0.381274	0.852631
Bphy_0215	hypothetical protein	-1.16064	0.346383
Bphy_0216	lipoate-protein ligase B	-1.51521	0.0141181
Bphy_0217	lipoyl synthase	0.266911	0.756435
Bphy_0218	sodium-dependent inorganic phosphate (Pi) transporter	1.66971	0.0447759
Bphy_0219	DeoR family transcriptional regulator	0.120293	0.830704
Bphy_0220	cytoplasmic glycerophosphodiester phosphodiesterase	0.514492	0.316177
Bphy_0221	extracellular solute-binding protein	0.172042	0.838344
Bphy_0222	binding-protein-dependent transport systems inner membrane component	0.401193	0.621863
Bphy_0223	binding-protein-dependent transport systems inner membrane component	-0.333932	0.9485
Bphy_0224	spermidine/putrescine ABC transporter ATPase	-0.781469	0.278108
Bphy_0225	C4-dicarboxylate transporter DctA	-1.82045	0.0783536
Bphy_0226	integral membrane sensor signal transduction histidine kinase	-2.31724	0.101383
Bphy_0227	two component, sigma54 specific, Fis family transcriptional regulator	-1.00251	0.312981
Bphy_0228	redoxin domain-containing protein	0.0187294	0.981964
Bphy_0229	hypothetical protein	-1.21482	0.678121
Bphy_0230	Mg chelatase subunit ChlI	0.70557	0.405813
Bphy_0231	hypothetical protein	0.903085	0.130789
Bphy_0232	hypothetical protein	0.85197	0.149071
Bphy_0233	hypothetical protein	-0.276833	0.986541
Bphy_0234	hypothetical protein	0.740166	0.414837
Bphy_0235	hypothetical protein	1.78498	0.121722
Bphy_0236	hypothetical protein	0.414325	0.739754
Bphy_0237	SNF2-like protein	0.651866	0.383619
Bphy_0238	hypothetical protein	0.705587	0.425489
Bphy_0239	NERD domain-containing protein	0.258285	0.770201
Bphy_0240	helicase superfamily protein	0.891318	0.183312
Bphy_0241	phage transcriptional regulator AlpA	2.87335	0.0733951
Bphy_0242	integrase family protein	0.407934	0.574007
Bphy_0243	hypothetical protein	1.7875	0.576258
Bphy_0244	hypothetical protein	0.446623	0.641391
Bphy_0245	hypothetical protein	0.909639	0.302959
Bphy_0246	hypothetical protein	0.98008	0.129395
Bphy_0247	hypothetical protein	4.17165	0.086
Bphy_0248	hypothetical protein	3.23028	0.108228
Bphy_0249	XRE family transcriptional regulator	0.97695	0.39988
Bphy_0250	hypothetical protein	2.02376	0.262996
Bphy_0251	hypothetical protein	-0.519658	0.560826
Bphy_0252	XRE family transcriptional regulator	-2.53449	0.19115
Bphy_0253	hypothetical protein	0.354483	1
Bphy_0254	Mg chelatase subunit D/I family protein	-0.230568	0.680201
Bphy_0255	hypothetical protein	0.624834	0.493788
Bphy_0256	nitrogen regulatory protein P-II	-1.23018	0.0304931
Bphy_0257	ammonium transporter	-2.10264	0.00959559
Bphy_0258	glutamate--cysteine ligase	-0.102436	0.933915
Bphy_0259	glutathione synthetase	-1.34014	0.203187
Bphy_0260	PTS system fructose subfamily transporter subunit IIA	-0.729299	0.361747
Bphy_0261	phosphotransferase system, phosphocarrier protein HPr	1.66446	0.0313361
Bphy_0262	phosphoenolpyruvate-protein phosphotransferase	-0.609985	0.206788
Bphy_0263	UBA/THIF-type NAD/FAD binding protein	1.42022	0.273148
Bphy_0264	carboxyl-terminal protease	0.194791	1
Bphy_0265	hypothetical protein	-0.440493	0.581798
Bphy_0266	phosphoglyceromutase	0.557942	0.534104
Bphy_0267	rhodanese domain-containing protein	0.769143	1
Bphy_0268	glutaredoxin 3	-0.102742	1
Bphy_0269	preprotein translocase subunit SecB	0.670874	0.50521
Bphy_0270	NAD(P)H-dependent glycerol-3-phosphate dehydrogenase	-0.042604	0.664826
Bphy_0271	appr-1-p processing domain-containing protein	-0.198216	0.729362
Bphy_0272	RNA methyltransferase	-0.0429987	0.857553
Bphy_0273	putative competence protein F-like protein	0.327077	0.584473
Bphy_0274	type 11 methyltransferase	0.119073	0.828009
Bphy_0275	hypothetical protein	0.320292	0.431825
Bphy_0276	cytochrome c oxidase subunit II	0.56335	0.479292
Bphy_0277	cytochrome c oxidase subunit I	-0.238751	0.640672
Bphy_0278	hypothetical protein	-0.812766	0.949335
Bphy_0279	cytochrome C oxidase assembly protein	-0.0256343	0.810685
Bphy_0280	hypothetical protein	0.759281	0.463291
Bphy_0281	cytochrome c oxidase subunit III	0.704849	0.433578
Bphy_0282	hypothetical protein	0.796491	0.319379
Bphy_0283	hypothetical protein	-0.123985	0.78973
Bphy_0284	hypothetical protein	0.161845	0.997877
Bphy_0285	cytochrome oxidase assembly	-0.0755338	0.603463
Bphy_0286	protoheme IX farnesyltransferase	-0.737717	0.349665
Bphy_0287	electron transport protein SCO1/SenC	-0.65325	0.352088
Bphy_0288	YciI-like protein	0.14539	0.909736
Bphy_0289	methyl-accepting chemotaxis sensory transducer	-0.124645	0.878443
Bphy_0290	YaeC family lipoprotein	-0.469034	0.251797
Bphy_0291	MarR family transcriptional regulator	-1.321	0.499565
Bphy_0292	GntR family transcriptional regulator	-0.889253	0.753114
Bphy_0293	N-acetylglucosamine-6-phosphate deacetylase	-0.359973	0.816059
Bphy_0294	glutamine--fructose-6-phosphate transaminase	0.523104	1
Bphy_0295	phosphoenolpyruvate-protein phosphotransferase	-0.0518695	0.99095
Bphy_0296	PTS system N-acetylglucosamine-specific transporter subunit IIBC	-0.483174	0.621021
Bphy_0297	cyd operon protein YbgT	-1.4414	0.602115
Bphy_0298	cytochrome d ubiquinol oxidase subunit II	-1.04736	0.270107
Bphy_0299	cytochrome bd ubiquinol oxidase subunit I	-0.480028	0.528094
Bphy_0300	hypothetical protein	-1.37835	0.0807909
Bphy_0301	RNA polymerase factor sigma-32	1.56358	0.162279
Bphy_0302	hypothetical protein	0.478067	0.648278
Bphy_0303	hypothetical protein	1.82406	0.137297
Bphy_0304	2-isopropylmalate synthase	-0.456031	0.485941
Bphy_0305	glycosyl transferase family protein	-0.680874	0.249578
Bphy_0306	fumarylacetoacetate (FAA) hydrolase	0.544437	0.513344
Bphy_0307	maleylacetoacetate isomerase	-0.479383	0.646022
Bphy_0308	signal recognition particle-docking protein FtsY	1.1355	0.438559
Bphy_0309	methyltransferase	-1.11253	0.259204
Bphy_0310	phosphopantetheine adenylyltransferase	0.689118	0.408997
Bphy_0311	4Fe-4S ferredoxin iron-sulfur binding domain-containing protein	-0.891071	0.39042
Bphy_0312	histidinol-phosphate aminotransferase	0.237317	0.997135
Bphy_0313	peptidyl-tRNA hydrolase	0.901899	0.515967
Bphy_0314	50S ribosomal protein L25/general stress protein Ctc	-0.671261	0.499193
Bphy_0315	ribose-phosphate pyrophosphokinase	1.59514	0.0394074
Bphy_0316	4-diphosphocytidyl-2-C-methyl-D-erythritol kinase	-0.115595	0.719289
Bphy_0317	outer membrane lipoprotein LolB	1.10069	0.159242
Bphy_0318	TPR repeat-containing protein	0.806456	0.256721
Bphy_0319	formamidopyrimidine-DNA glycosylase	0.317882	0.725936
Bphy_0320	A/G-specific adenine glycosylase	-0.0578765	0.962245
Bphy_0321	peptidase S16 lon domain-containing protein	-0.0302363	0.743955
Bphy_0322	hypothetical protein	-0.477843	0.348751
Bphy_0323	HPr kinase/phosphorylase	-0.168327	0.780599
Bphy_0324	putative PTS IIA-like nitrogen-regulatory protein PtsN	1.2659	0.105891
Bphy_0325	sigma 54 modulation protein/30S ribosomal protein S30EA	0.706058	0.754612
Bphy_0326	RNA polymerase factor sigma-54	1.08316	0.431139
Bphy_0327	ABC transporter-like protein	-2.00938	0.0341513
Bphy_0328	lipopolysaccharide transport periplasmic protein LptA	-1.28465	0.03661
Bphy_0329	hypothetical protein	-0.875382	0.317697
Bphy_0330	3-deoxy-D-manno-octulosonate 8-phosphate phosphatase	0.881491	0.429897
Bphy_0331	KpsF/GutQ family protein	0.305276	0.708247
Bphy_0332	sodium/hydrogen exchanger	-0.435655	0.759201
Bphy_0333	adenine phosphoribosyltransferase	-0.304411	0.865713
Bphy_0334	lysine exporter protein LysE/YggA	1.16234	0.235769
Bphy_0335	NUDIX hydrolase	-0.7562	0.299806
Bphy_0336	formyltetrahydrofolate deformylase	0.631412	0.309056
Bphy_0337	PepSY-associated TM helix domain-containing protein	-0.154608	0.570721
Bphy_0338	hypothetical protein	-0.384765	0.68986
Bphy_0339	excinuclease ABC subunit A	-1.11475	0.0718174
Bphy_0340	major facilitator transporter	0.274706	0.745552
Bphy_0341	single-stranded DNA-binding protein	0.114574	0.859711
Bphy_0342	short-chain dehydrogenase/reductase SDR	1.50426	0.144539
Bphy_0343	LysR family transcriptional regulator	0.359692	0.789038
Bphy_0344	hypothetical protein	-1.70837	0.0656437
Bphy_0345	methyl-accepting chemotaxis sensory transducer	0.96406	0.346348
Bphy_0346	putative cytochrome c, class I	0.150644	0.672225
Bphy_0347	cytochrome c oxidase subunit I	-0.339213	0.625509
Bphy_0348	cytochrome c oxidase subunit II	0.569001	0.409538
Bphy_0349	hypothetical protein	-0.985271	0.575763
Bphy_0350	gluconate 2-dehydrogenase	0.814147	0.186665
Bphy_0351	putative periplasmic cytochrome c protein	-0.00236218	0.974008
Bphy_0352	LysR family transcriptional regulator	0.432815	0.851055
Bphy_0353	major facilitator transporter	1.00389	0.574996
Bphy_0354	two component LuxR family transcriptional regulator	1.57685	0.409276
Bphy_0355	two component LuxR family transcriptional regulator	-0.178322	0.967302
Bphy_0356	two component LuxR family transcriptional regulator	0.00038338	0.73211
Bphy_0357	major intrinsic protein	0.242695	0.682596
Bphy_0358	PAS/PAC sensor hybrid histidine kinase	0.292515	0.472326
Bphy_0359	CHRD domain-containing protein	-0.802468	0.195184
Bphy_0360	alpha/beta hydrolase domain-containing protein	-0.414077	0.798595
Bphy_0361	hypothetical protein	-0.375922	0.551904
Bphy_0362	EmrB/QacA family drug resistance transporter	1.55958	0.0698497
Bphy_0363	MarR family transcriptional regulator	1.98654	0.0893106
Bphy_0364	putative D-serine deaminase	0.0507076	0.886792
Bphy_0365	RpiR family transcriptional regulator	-1.0869	0.0517432
Bphy_0366	N-acyl-D-amino-acid deacylase	-0.353093	0.651611
Bphy_0367	endoribonuclease L-PSP	-0.17248	0.83604
Bphy_0368	7-cyano-7-deazaguanine reductase	0.161621	1
Bphy_0369	5'-nucleotidase	0.166244	1
Bphy_0370	threonine dehydratase	0.38784	0.720862
Bphy_0371	FAD linked oxidase domain-containing protein	0.195601	0.843375
Bphy_0372	histidine triad (HIT) protein	0.0748811	0.941414
Bphy_0373	hypothetical protein	0.262999	0.773701
Bphy_0374	ubiquinone/menaquinone biosynthesis methyltransferase	0.503164	0.58523
Bphy_0375	import inner membrane translocase subunit Tim44	1.24428	0.380026
Bphy_0376	sterol-binding domain-containing protein	-0.279698	0.786063
Bphy_0377	putative ubiquinone biosynthesis protein UbiB	-0.152376	0.638414
Bphy_0378	thiopurine S-methyltransferase	-0.178608	0.925776
Bphy_0379	FmdB family regulatory protein	-0.419227	0.334312
Bphy_0380	hypothetical protein	0.375533	0.699623
Bphy_0381	aspartyl-tRNA synthetase	-0.213786	0.693504
Bphy_0382	NUDIX hydrolase	0.287097	0.815676
Bphy_0383	phospholipase D/transphosphatidylase	-0.193766	0.83444
Bphy_0384	TetR family transcriptional regulator	-0.444029	0.658711
Bphy_0385	acyl-CoA dehydrogenase domain-containing protein	0.542594	0.701657
Bphy_0386	3-hydroxyacyl-CoA dehydrogenase	0.649502	0.378617
Bphy_0387	acetyl-CoA acetyltransferase	1.04112	0.281196
Bphy_0388	enoyl-CoA hydratase	0.414146	0.535258
Bphy_0389	formate dehydrogenase family accessory protein FdhD	-1.17697	0.397472
Bphy_0390	hypothetical protein	-0.243811	0.612056
Bphy_0391	PAS/PAC sensor(s)-containing diguanylate cyclase/phosphodiesterase	0.37163	0.80625
Bphy_0392	thioesterase superfamily protein	5.36272	1.56104e-05
Bphy_0393	ABC transporter-like protein	0.194894	1
Bphy_0394	nucleotidyl transferase	-0.26884	0.852096
Bphy_0395	aminoglycoside phosphotransferase	-0.874449	0.23322
Bphy_0396	organic solvent tolerance protein	-0.676664	0.285609
Bphy_0397	SurA domain-containing protein	-0.753581	0.21917
Bphy_0398	4-hydroxythreonine-4-phosphate dehydrogenase	-0.229884	0.569008
Bphy_0399	dimethyladenosine transferase	-0.20609	0.755481
Bphy_0400	porin	0.263406	0.868416
Bphy_0401	lactoylglutathione lyase	0.361702	0.989751
Bphy_0402	hypothetical protein	-0.407533	0.338546
Bphy_0403	phospholipid/glycerol acyltransferase	-0.0948769	0.920958
Bphy_0404	D,D-heptose 1,7-bisphosphate phosphatase	-0.233345	0.863427
Bphy_0405	glycyl-tRNA synthetase subunit beta	-0.0933287	0.973647
Bphy_0406	glycyl-tRNA synthetase subunit alpha	0.443986	0.554348
Bphy_0407	apolipoprotein N-acyltransferase	-0.223455	0.566991
Bphy_0408	CBS domain-containing protein	1.05681	0.125135
Bphy_0409	ChaC family protein	-0.473129	1
Bphy_0410	hypothetical protein	0.592718	0.565868
Bphy_0411	PhoH family protein	-0.146803	0.482963
Bphy_0412	(dimethylallyl)adenosine tRNA methylthiotransferase	0.133998	0.917326
Bphy_0413	LysR family transcriptional regulator	0.40086	0.764994
Bphy_0414	hypothetical protein	-0.677701	0.742606
Bphy_0415	major facilitator transporter	-0.874535	0.396845
Bphy_0416	XRE family transcriptional regulator	-4.1188	1.01433e-07
Bphy_0417	3,4-dihydroxy-2-butanone 4-phosphate synthase	-1.33931	0.0744717
Bphy_0418	HAD family hydrolase	-2.88652	1.78758e-05
Bphy_0419	glycerol kinase	-0.783358	0.357943
Bphy_0420	glycerol-3-phosphate dehydrogenase	0.402039	0.512791
Bphy_0421	hypothetical protein	0.591568	0.615713
Bphy_0422	hypothetical protein	1.88709	0.00123015
Bphy_0423	DeoR family transcriptional regulator	-0.0481882	0.959394
Bphy_0424	hypothetical protein	0.475815	0.606636
Bphy_0425	hypothetical protein	-1.43816	0.404823
Bphy_0426	DEAD/DEAH box helicase domain-containing protein	-0.327935	0.445259
Bphy_0427	hemolysin III family channel protein	0.460221	0.607789
Bphy_0428	gluconate 2-dehydrogenase	-0.245712	0.644667
Bphy_0429	cytochrome c class I	0.414347	0.507871
Bphy_0430	copper resistance protein CopC	-1.65514	0.0581146
Bphy_0431	copper resistance D domain-containing protein	-3.04826	0.108607
Bphy_0432	hypothetical protein	-1.96843	0.160819
Bphy_0433	galactonate dehydratase	0.30572	1
Bphy_0434	GntR domain-containing protein	1.11138	0.297809
Bphy_0436	MarR family transcriptional regulator	1.33063	0.338843
Bphy_0437	major facilitator transporter	-0.588187	0.415262
Bphy_0438	integral membrane sensor signal transduction histidine kinase	0.755913	0.198311
Bphy_0439	two component transcriptional regulator	-0.268999	0.660878
Bphy_0440	recombinase A	-0.226783	0.470615
Bphy_0441	regulatory protein RecX	-1.35804	0.0286035
Bphy_0442	hypothetical protein	-0.376374	0.610682
Bphy_0443	succinyl-CoA synthetase subunit beta	0.0568974	0.790622
Bphy_0444	succinyl-CoA synthetase subunit alpha	1.21174	0.0640148
Bphy_0445	integral membrane protein TerC	0.106169	0.833537
Bphy_0446	putative type IV fimbrial pilin protein	-1.7492	0.658347
Bphy_0447	RNA-directed DNA polymerase	-1.59311	0.0223144
Bphy_0448	O-antigen polymerase	0.278851	0.646427
Bphy_0449	molybdenum cofactor biosynthesis protein MoaC	0.487401	0.598171
Bphy_0450	peptidase M48 Ste24p	-0.0101642	0.853942
Bphy_0451	hypothetical protein	-0.0490066	0.748694
Bphy_0452	putative hydrolase of the alpha/beta-hydrolase fold	1.17493	0.209781
Bphy_0453	hypothetical protein	0.00141188	0.780876
Bphy_0454	lipopolysaccharide heptosyltransferase II	-0.725885	0.407349
Bphy_0455	hypothetical protein	-0.273915	0.913348
Bphy_0456	branched-chain amino acid aminotransferase	-0.174082	0.662592
Bphy_0457	AzlC family protein	-0.0142516	0.836142
Bphy_0458	branched-chain amino acid transport	-0.71613	0.917582
Bphy_0459	phosphoglycerate kinase	-0.219357	0.66422
Bphy_0460	pyruvate kinase	-0.0403694	0.960867
Bphy_0461	fructose-1,6-bisphosphate aldolase	-0.131448	0.978419
Bphy_0462	phosphoribosylaminoimidazole-succinocarboxamide synthase	-0.185755	0.750226
Bphy_0463	phosphoribosylaminoimidazole carboxylase, catalytic subunit	-0.463828	0.658466
Bphy_0464	phosphoribosylaminoimidazole carboxylase ATPase subunit	-0.182508	0.851644
Bphy_0465	Sua5/YciO/YrdC/YwlC family protein	0.228369	1
Bphy_0466	GDSL family lipase	0.640354	0.203233
Bphy_0467	hypothetical protein	1.01527	0.140622
Bphy_0468	D-alanyl-D-alanine carboxypeptidase/D-alanyl-D-alanine-endopeptidase	-1.56824	0.0717127
Bphy_0469	two component transcriptional regulator	0.58348	0.630012
Bphy_0470	integral membrane sensor signal transduction histidine kinase	-0.36264	0.645645
Bphy_0471	protease Do	2.57031	0.000261475
Bphy_0472	hypothetical protein	-0.309857	0.804474
Bphy_0473	hypothetical protein	0.591323	0.296584
Bphy_0474	carbon monoxide dehydrogenase subunit G	0.0931856	0.881339
Bphy_0475	AraC family transcriptional regulator	-0.671901	0.344806
Bphy_0476	isochorismatase hydrolase	-0.0465007	0.811296
Bphy_0477	TetR family transcriptional regulator	3.51121	0.00218313
Bphy_0478	RND family efflux transporter MFP subunit	0.879514	0.296169
Bphy_0479	hydrophobe/amphiphile efflux-1 (HAE1) family protein	1.15048	0.280899
Bphy_0480	RND efflux system outer membrane lipoprotein	1.17145	0.245755
Bphy_0481	xanthine permease	0.684598	0.334745
Bphy_0482	carbohydrate kinase FGGY	0.685647	0.501448
Bphy_0483	S-(hydroxymethyl)glutathione dehydrogenase/class III alcohol dehydrogenase	0.477903	0.727459
Bphy_0484	S-formylglutathione hydrolase	-0.0896604	0.99228
Bphy_0485	ABC-3 protein	0.954951	0.319676
Bphy_0486	ABC transporter-like protein	-0.194217	0.850291
Bphy_0487	periplasmic solute binding protein	0.874431	0.301771
Bphy_0488	ferric uptake regulator family protein	-0.817454	0.348089
Bphy_0489	sorbitol dehydrogenase	-1.42543	0.0718418
Bphy_0490	extracellular solute-binding protein	-1.56164	0.0171639
Bphy_0491	binding-protein-dependent transport systems inner membrane component	0.207098	0.717811
Bphy_0492	binding-protein-dependent transport systems inner membrane component	0.194243	0.761726
Bphy_0493	HAD family hydrolase	-0.727402	0.505207
Bphy_0494	ABC transporter-like protein	0.275979	0.553981
Bphy_0495	TPR repeat-containing protein	0.382293	0.773303
Bphy_0496	DeoR family transcriptional regulator	-0.0281877	1
Bphy_0497	xylulokinase	-0.593136	0.343344
Bphy_0498	mannitol dehydrogenase domain-containing protein	-0.303761	0.676201
Bphy_0499	AraC family transcriptional regulator	-1.253	0.093835
Bphy_0500	periplasmic binding protein/LacI transcriptional regulator	-0.0196846	0.736335
Bphy_0501	ABC transporter-like protein	-1.53266	0.0558996
Bphy_0502	monosaccharide-transporting ATPase	0.0524091	1
Bphy_0503	alcohol dehydrogenase	-0.365867	0.631975
Bphy_0504	xylulokinase	-0.779655	0.490257
Bphy_0505	short chain dehydrogenase	1.29866	0.083092
Bphy_0506	tryptophan 2,3-dioxygenase	2.17568	0.12952
Bphy_0507	kynureninase	1.44037	0.176829
Bphy_0508	arylformamidase	0.486242	0.469862
Bphy_0509	AsnC family transcriptional regulator	0.766875	0.459219
Bphy_0510	flavin reductase domain-containing protein	0.581428	0.515747
Bphy_0511	peptide methionine sulfoxide reductase	0.089795	0.840505
Bphy_0512	hypothetical protein	-0.854297	0.449595
Bphy_0513	cyclopropane-fatty-acyl-phospholipid synthase	-0.285596	0.665078
Bphy_0514	pyridoxamine 5'-phosphate oxidase	-1.17352	0.194573
Bphy_0515	UBA/THIF-type NAD/FAD binding protein	0.754598	0.350736
Bphy_0516	thioredoxin	0.197749	0.819049
Bphy_0517	pirin domain-containing protein	-0.511048	0.420863
Bphy_0518	hypothetical protein	0.672754	0.451237
Bphy_0519	N-acetylmuramoyl-L-alanine amidase	-1.16927	0.388502
Bphy_0520	hypothetical protein	0.926518	0.320695
Bphy_0521	iron-sulfur cluster binding protein	-0.531703	0.478165
Bphy_0522	methylated-DNA--protein-cysteine methyltransferase	-0.733436	0.564923
Bphy_0523	site-specific tyrosine recombinase XerD	-0.408989	0.460442
Bphy_0524	AMP-dependent synthetase and ligase	0.715883	0.36154
Bphy_0525	ybaK/ebsC protein	0.0882946	0.816128
Bphy_0526	putative glycerol-3-phosphate acyltransferase PlsY	-0.0708449	0.812443
Bphy_0527	putative nucleotide-binding protein	0.858423	0.520219
Bphy_0528	UDP-N-acetylenolpyruvoylglucosamine reductase	1.48343	0.142604
Bphy_0529	ornithine carbamoyltransferase	0.798511	0.367769
Bphy_0530	hypothetical protein	0.56215	0.709332
Bphy_0531	30S ribosomal protein S20	-0.146912	0.562853
Bphy_0532	integral membrane protein MviN	-0.231153	0.693799
Bphy_0533	hypothetical protein	-3.03421	0.00243743
Bphy_0534	short-chain dehydrogenase/reductase SDR	-0.294284	0.330877
Bphy_0535	adenylate kinase	1.26113	0.0871074
Bphy_0536	3-deoxy-manno-octulosonate cytidylyltransferase	0.414778	0.655301
Bphy_0537	hypothetical protein	0.299609	0.850443
Bphy_0538	tetraacyldisaccharide 4'-kinase	-0.301579	0.722677
Bphy_0539	exodeoxyribonuclease VII large subunit	-0.231399	0.82982
Bphy_0540	superoxide dismutase	-0.198659	0.894383
Bphy_0541	hypothetical protein	0.48893	0.520371
Bphy_0542	isochorismatase hydrolase	0.201254	1
Bphy_0543	TetR family transcriptional regulator	-0.920985	0.854308
Bphy_0544	ATP-dependent Clp protease, proteolytic subunit ClpP	-2.63839	7.75599e-05
Bphy_0545	ECF subfamily RNA polymerase sigma-24 factor	-1.19845	0.400607
Bphy_0546	diguanylate phosphodiesterase	-0.812027	0.367029
Bphy_0547	EmrB/QacA family drug resistance transporter	-0.36091	0.861794
Bphy_0548	transcriptional regulator	0.453241	0.516451
Bphy_0549	hypothetical protein	0.332994	0.983337
Bphy_0550	citrate synthase	-0.394389	0.707989
Bphy_0551	L-carnitine dehydratase/bile acid-inducible protein F	1.48776	0.152934
Bphy_0552	GntR family transcriptional regulator	-0.141352	0.692349
Bphy_0553	aldo/keto reductase	0.112806	0.805867
Bphy_0554	hypothetical protein	-5.34628	7.85857e-07
Bphy_0555	oligopeptide/dipeptide ABC transporter ATPase	-0.0891222	0.843371
Bphy_0556	binding-protein-dependent transport systems inner membrane component	-1.44752	0.459757
Bphy_0557	binding-protein-dependent transport systems inner membrane component	-0.797965	0.26582
Bphy_0558	extracellular solute-binding protein	-0.050735	1
Bphy_0559	high-affinity nickel-transporter	0.33301	0.734036
Bphy_0560	cupin 2 domain-containing protein	0.156224	0.832536
Bphy_0561	translation elongation factor G	0.605862	0.445621
Bphy_0562	hypothetical protein	0.844996	0.212084
Bphy_0563	hypothetical protein	2.12834	0.00386686
Bphy_0564	pseudouridine synthase	0.141209	0.957416
Bphy_0565	isocitrate dehydrogenase	-0.756708	0.213429
Bphy_0567	cold-shock DNA-binding domain-containing protein	0.186338	0.678919
Bphy_0568	ATP-dependent Clp protease adaptor protein ClpS	-0.0539576	0.693365
Bphy_0569	ATP-dependent Clp protease, ATP-binding subunit clpA	0.660296	0.261951
Bphy_0570	deoxyuridine 5'-triphosphate nucleotidohydrolase Dut	-0.759213	0.538933
Bphy_0571	luciferase family protein	0.578826	0.501817
Bphy_0572	bifunctional phosphopantothenoylcysteine decarboxylase/phosphopantothenate synthase	-0.538736	0.351084
Bphy_0573	lipoprotein signal peptidase	0.152115	1
Bphy_0574	isoleucyl-tRNA synthetase	0.302267	0.634619
Bphy_0575	bifunctional riboflavin kinase/FMN adenylyltransferase	-0.148985	0.764536
Bphy_0576	phosphoribosylglycinamide formyltransferase	-0.614088	0.238902
Bphy_0577	Fmu (Sun) domain-containing protein	-0.852072	0.340873
Bphy_0578	mechanosensitive ion channel MscS	0.331818	0.669297
Bphy_0579	fatty acid desaturase	0.0424418	0.758855
Bphy_0580	quinolinate synthetase	0.137285	0.856164
Bphy_0581	nicotinate-nucleotide pyrophosphorylase	0.0724726	0.838252
Bphy_0582	L-aspartate oxidase	1.35353	0.076457
Bphy_0583	50S ribosomal protein L33	-0.734528	0.805924
Bphy_0584	50S ribosomal protein L28	1.69911	0.0207882
Bphy_0585	DNA repair protein RadC	-0.984185	0.710778
Bphy_0586	FKBP-type peptidylprolyl isomerase	0.159958	0.824663
Bphy_0587	4-hydroxy-3-methylbut-2-enyl diphosphate reductase	0.723783	0.264225
Bphy_0588	extracellular ligand-binding receptor	-0.305608	0.578708
Bphy_0589	inner-membrane translocator	0.609343	0.600211
Bphy_0590	inner-membrane translocator	-0.310587	0.566652
Bphy_0591	ABC transporter-like protein	-0.706054	0.501103
Bphy_0592	ABC transporter-like protein	0.214349	0.771095
Bphy_0593	putative acetyltransferase	-1.34168	0.345221
Bphy_0594	acetylornithine transaminase protein	-0.84632	0.313226
Bphy_0595	hypothetical protein	-1.38517	0.26971
Bphy_0596	CDP-6-deoxy-delta-3,4-glucoseen reductase	-0.177574	0.961927
Bphy_0597	NAD-dependent epimerase/dehydratase	-0.631655	0.24249
Bphy_0598	hypothetical protein	1.12814	0.575431
Bphy_0599	pseudouridine synthase	-0.642064	0.67058
Bphy_0600	hypothetical protein	-0.525767	0.709916
Bphy_0601	amino acid permease-associated protein	-0.105688	0.98479
Bphy_0602	coproporphyrinogen III oxidase	-2.96459	0.0077294
Bphy_0603	hypothetical protein	-1.69793	0.00402792
Bphy_0604	hypothetical protein	-1.9137	0.196734
Bphy_0605	undecaprenyl pyrophosphate phosphatase	0.785649	0.678403
Bphy_0606	tRNA (guanine-N(7)-)-methyltransferase	-0.777759	0.512041
Bphy_0607	hypothetical protein	-0.324662	0.522738
Bphy_0608	ethyl tert-butyl ether degradation EthD	-1.28484	0.20685
Bphy_0610	hypothetical protein	-0.8294	0.337446
Bphy_0611	hypothetical protein	-0.746449	0.653918
Bphy_0612	hypothetical protein	2.41503	0.0749156
Bphy_0613	lysine exporter protein LysE/YggA	1.08433	0.36307
Bphy_0614	UbiD family decarboxylase	-0.108114	0.749973
Bphy_0615	lytic transglycosylase	0.57295	0.538582
Bphy_0616	aminotransferase	0.636017	0.51781
Bphy_0617	transcription antitermination protein NusB	0.633863	0.454824
Bphy_0618	6,7-dimethyl-8-ribityllumazine synthase	-0.37653	0.642344
Bphy_0619	bifunctional 3,4-dihydroxy-2-butanone 4-phosphate synthase/GTP cyclohydrolase II-like protein	-0.182049	0.701173
Bphy_0620	riboflavin synthase subunit alpha	-0.593665	0.856593
Bphy_0621	riboflavin biosynthesis protein RibD	-0.901558	0.20848
Bphy_0622	glutamate-1-semialdehyde aminotransferase	0.0766085	0.985922
Bphy_0623	hypothetical protein	-0.824028	0.70661
Bphy_0624	Bcr/CflA subfamily drug resistance transporter	-1.23027	0.0331134
Bphy_0625	bifunctional glucokinase/RpiR family transcriptional regulator	-0.740121	0.366424
Bphy_0626	6-phosphogluconolactonase	-2.16042	0.029096
Bphy_0627	glucose-6-phosphate 1-dehydrogenase	-0.459859	0.484527
Bphy_0628	extracellular solute-binding protein	-0.708141	0.312735
Bphy_0629	binding-protein-dependent transport systems inner membrane component	-0.0249556	0.986518
Bphy_0630	binding-protein-dependent transport systems inner membrane component	0.238667	0.733191
Bphy_0631	ABC transporter-like protein	-0.803485	0.246166
Bphy_0632	hypothetical protein	-0.394943	0.531353
Bphy_0633	Smr protein/MutS2	0.28851	0.819633
Bphy_0634	thioredoxin reductase	0.457038	0.662967
Bphy_0635	cell division FtsK/SpoIIIE	0.50226	0.424668
Bphy_0636	outer-membrane lipoprotein carrier protein	-0.303042	0.736975
Bphy_0637	LysR family transcriptional regulator	-0.96748	0.294728
Bphy_0638	agmatinase	0.36611	0.840258
Bphy_0639	TPR repeat-containing protein	-0.84654	0.826952
Bphy_0640	hydroxymethylpyrimidine transporter CytX	0.331482	0.582897
Bphy_0641	recombination factor protein RarA	0.305011	0.750081
Bphy_0642	seryl-tRNA synthetase	-0.332587	0.781991
Bphy_0643	hypothetical protein	-1.86797	0.181022
Bphy_0644	PAS/PAC sensor signal transduction histidine kinase	0.0243301	0.902357
Bphy_0645	two component LuxR family transcriptional regulator	-0.981224	0.218804
Bphy_0646	response regulator receiver protein	-1.53794	0.0352765
Bphy_0647	RND family efflux transporter MFP subunit	-2.01051	0.0583465
Bphy_0648	hydrophobe/amphiphile efflux-1 (HAE1) family protein	-1.03038	0.252405
Bphy_0649	RND efflux system outer membrane lipoprotein	-5.03802	1.94295e-09
Bphy_0650	PqiA family integral membrane protein	-1.29996	0.111975
Bphy_0651	hypothetical protein	-1.39261	0.0242348
Bphy_0652	hypothetical protein	0.656094	0.67345
Bphy_0653	methionine aminopeptidase, type I	0.92163	0.422198
Bphy_0654	GCN5-like N-acetyltransferase	-1.45882	0.117752
Bphy_0655	septum formation inhibitor	-0.619133	0.415452
Bphy_0656	septum site-determining protein MinD	0.949366	0.367897
Bphy_0657	cell division topological specificity factor MinE	-0.137627	1
Bphy_0658	hypothetical protein	-0.566675	0.426808
Bphy_0659	hypothetical protein	-4.24671	0.0398335
Bphy_0660	chloride channel core	0.0189988	0.847906
Bphy_0661	lipopolysaccharide heptosyltransferase I	0.153373	1
Bphy_0662	hypothetical protein	0.553901	1
Bphy_0663	general substrate transporter	-0.0638871	1
Bphy_0664	TonB protein	-0.246358	0.745636
Bphy_0665	coproporphyrinogen III oxidase	0.740318	0.363628
Bphy_0666	putative deoxyribonucleotide triphosphate pyrophosphatase	0.158761	0.797229
Bphy_0667	ribonuclease PH	-0.118882	0.611783
Bphy_0668	hypothetical protein	-0.158883	0.657858
Bphy_0669	guanylate kinase	-0.359727	0.686691
Bphy_0670	DNA-directed RNA polymerase subunit omega	1.14444	0.10235
Bphy_0671	(p)ppGpp synthetase I SpoT/RelA	0.0682119	0.75276
Bphy_0672	hypothetical protein	-0.109336	0.952208
Bphy_0673	transcription elongation factor GreB	-0.995892	0.326039
Bphy_0674	porin	-0.67333	0.294334
Bphy_0675	hypothetical protein	2.02075	0.000887175
Bphy_0676	cold-shock DNA-binding domain-containing protein	-0.449667	0.477083
Bphy_0677	DNA polymerase III subunit epsilon	-0.1045	0.884168
Bphy_0678	chorismate mutase	0.584519	0.325927
Bphy_0679	hypothetical protein	2.87467	0.0148047
Bphy_0680	hypothetical protein	-0.446613	0.82259
Bphy_0682	LysR family transcriptional regulator	2.19247	0.226327
Bphy_0683	Formyl-CoA transferase	3.0567	0.0843126
Bphy_0684	acyl-CoA dehydrogenase domain-containing protein	0.844035	0.528422
Bphy_0685	fructose-1,6-bisphosphatase	1.02582	0.148529
Bphy_0686	aminopeptidase N	0.0858276	0.917382
Bphy_0687	putative transmembrane lipoprotein	-0.413552	0.619405
Bphy_0688	hypothetical protein	0.727501	1
Bphy_0689	hypothetical protein	-0.125752	0.968245
Bphy_0690	phospholipid/glycerol acyltransferase	-0.947445	0.127449
Bphy_0691	putative acyl-carrier protein	-0.227774	0.899703
Bphy_0692	acyl carrier protein	1.63395	0.667064
Bphy_0693	hypothetical protein	0.170263	0.99083
Bphy_0694	AMP-dependent synthetase and ligase	-0.301091	0.758951
Bphy_0695	glycosyl transferase family protein	-0.0491027	0.669899
Bphy_0696	histidine ammonia-lyase	0.483346	0.65583
Bphy_0697	thioesterase superfamily protein	0.439848	0.674778
Bphy_0698	putative signal peptide protein	0.305303	0.870718
Bphy_0699	RND superfamily drug exporter	-0.498101	0.424462
Bphy_0700	3-oxoacyl-(acyl carrier protein) synthase I	-0.0760227	0.785403
Bphy_0701	beta-hydroxyacyl-(acyl-carrier-protein) dehydratase FabA/FabZ	0.570929	0.71152
Bphy_0702	short chain dehydrogenase	-0.679643	0.470423
Bphy_0703	3-oxoacyl-(acyl carrier protein) synthase II	0.911858	0.704678
Bphy_0704	beta-ketoacyl synthase	-0.334044	0.928763
Bphy_0705	putative signal peptide protein	0.152323	0.819162
Bphy_0706	putative excinuclease ATPase subunit	-0.00495964	1
Bphy_0707	type 11 methyltransferase	-0.912778	0.251202
Bphy_0708	FAD-binding monooxygenase	0.122489	0.803872
Bphy_0709	guanine deaminase	-0.702286	0.353962
Bphy_0710	adenosine deaminase	-0.921108	0.521438
Bphy_0711	xanthine dehydrogenase accessory protein XdhC	1.02131	0.0961411
Bphy_0712	xanthine dehydrogenase, molybdopterin binding subunit	-0.536064	0.548649
Bphy_0713	xanthine dehydrogenase small subunit	0.0121613	0.772358
Bphy_0714	disulfide bond formation protein B	-1.13238	0.6881
Bphy_0715	amidase	0.0541256	0.965444
Bphy_0716	sodium/hydrogen exchanger	-0.733187	0.196861
Bphy_0717	peptidase C26	-0.86259	0.24246
Bphy_0718	putative exported lipoprotein	-0.157016	0.902014
Bphy_0719	hypothetical protein	-0.0460096	0.808889
Bphy_0720	GCN5-like N-acetyltransferase	-0.38964	0.923918
Bphy_0721	general substrate transporter	0.939018	0.231561
Bphy_0722	TPR repeat-containing protein	-0.531257	0.472519
Bphy_0723	ArsR family transcriptional regulator	1.83336	0.110311
Bphy_0724	cation diffusion facilitator family transporter	1.08198	0.159826
Bphy_0725	FAD-binding monooxygenase	0.0160304	0.957835
Bphy_0726	NAD-dependent formate dehydrogenase subunit delta	0.897604	0.315753
Bphy_0727	formate dehydrogenase subunit alpha	0.398237	0.595473
Bphy_0728	NADH dehydrogenase (quinone)	0.248636	0.532408
Bphy_0729	NAD-dependent formate dehydrogenase subunit gamma	0.0682382	1
Bphy_0730	molybdate metabolism transcriptional regulator	0.359569	0.703796
Bphy_0731	hypothetical protein	1.60754	0.456801
Bphy_0732	hypothetical protein	1.47331	0.146809
Bphy_0733	group 1 glycosyl transferase	0.942819	0.270547
Bphy_0734	GP29	0.693512	1
Bphy_0735	phosphoglycolate phosphatase	-0.127361	0.755739
Bphy_0736	3-demethylubiquinone-9 3-methyltransferase	0.0848849	1
Bphy_0737	OmpA/MotB domain-containing protein	-0.068148	0.899649
Bphy_0738	DNA gyrase subunit A	0.539273	0.464677
Bphy_0739	hypothetical protein	0.235394	0.89383
Bphy_0740	phosphoserine aminotransferase	-0.058249	0.704572
Bphy_0741	chorismate mutase	-0.785339	0.241671
Bphy_0742	histidinol-phosphate aminotransferase	1.59257	0.207334
Bphy_0743	prephenate dehydrogenase	0.621333	0.532153
Bphy_0744	3-phosphoshikimate 1-carboxyvinyltransferase	0.199995	0.707208
Bphy_0745	cytidylate kinase	0.0326896	0.660953
Bphy_0746	30S ribosomal protein S1	0.381221	0.666659
Bphy_0747	integration host factor subunit beta	-0.41762	0.627038
Bphy_0748	hypothetical protein	0.637699	0.775934
Bphy_0749	tetratricopeptide repeat-containing protein	0.299079	0.743608
Bphy_0750	nucleotide sugar dehydrogenase	-0.252027	0.899203
Bphy_0751	rfaE bifunctional protein	-1.99471	0.164751
Bphy_0752	ADP-L-glycero-D-manno-heptose-6-epimerase	0.403792	0.59638
Bphy_0753	hypothetical protein	0.351653	0.812153
Bphy_0754	cysteine synthase B	0.221124	0.755276
Bphy_0755	lytic murein transglycosylase B	0.743626	0.420857
Bphy_0756	histone deacetylase superfamily protein	0.251976	0.792725
Bphy_0757	enoyl-CoA hydratase	0.934097	0.357281
Bphy_0758	alpha/beta hydrolase fold protein	0.247463	0.719259
Bphy_0759	DL-methionine transporter ATP-binding subunit	-1.82662	0.179135
Bphy_0760	binding-protein-dependent transport systems inner membrane component	-0.140388	0.635114
Bphy_0761	YaeC family lipoprotein	-0.719544	0.396643
Bphy_0762	electron transfer flavoprotein alpha/beta-subunit	0.683299	0.352669
Bphy_0763	electron transfer flavoprotein subunit alpha	-0.087505	0.877268
Bphy_0764	acyl-CoA dehydrogenase domain-containing protein	-0.367305	0.82056
Bphy_0765	D-amino acid dehydrogenase small subunit	-0.99882	0.0750143
Bphy_0766	AsnC family transcriptional regulator	0.657824	0.64533
Bphy_0767	radical SAM domain-containing protein	0.520406	1
Bphy_0768	hypothetical protein	0.172236	1
Bphy_0769	30S ribosomal protein S16	0.0361632	0.903082
Bphy_0770	16S rRNA-processing protein RimM	0.826752	0.62563
Bphy_0771	tRNA (guanine-N(1)-)-methyltransferase	1.13425	0.591528
Bphy_0772	50S ribosomal protein L19	1.60967	0.0460264
Bphy_0773	NUDIX hydrolase	0.391772	0.765457
Bphy_0774	CobD/CbiB family protein	-0.216525	0.712639
Bphy_0775	hypothetical protein	-0.547831	0.835696
Bphy_0776	ribosome-associated GTPase	0.17587	0.89967
Bphy_0777	Ste24 endopeptidase	0.00314287	0.877106
Bphy_0778	oligoribonuclease	0.726849	0.588368
Bphy_0779	molybdenum cofactor biosynthesis protein MogA	0.606623	0.584952
Bphy_0780	hypothetical protein	0.8062	0.275323
Bphy_0781	peptidase U62 modulator of DNA gyrase	1.0196	0.156555
Bphy_0782	dihydrofolate reductase	-1.08873	0.260786
Bphy_0783	sigma-54 dependent trancsriptional regulator	0.0138871	0.95685
Bphy_0784	hypothetical protein	-0.688036	0.852619
Bphy_0785	peptidase C39 bacteriocin processing	-1.05567	0.307555
Bphy_0786	hypothetical protein	-1.75725	0.112647
Bphy_0787	sigma-54 dependent trancsriptional regulator	-0.634703	0.483546
Bphy_0788	thymidylate synthase	0.600787	0.38003
Bphy_0789	hypothetical protein	0.173293	0.808874
Bphy_0790	ArsR family transcriptional regulator	-1.00545	0.148238
Bphy_0791	hypothetical protein	0.742108	0.620499
Bphy_0792	major facilitator transporter	-0.0127787	0.97695
Bphy_0793	AraC family transcriptional regulator	-1.03141	0.454838
Bphy_0794	thioesterase superfamily protein	0.0525742	0.816301
Bphy_0795	fumarate hydratase	-0.27334	1
Bphy_0796	phospholipase D/transphosphatidylase	0.317378	0.667036
Bphy_0797	MATE efflux family protein	0.774073	0.336199
Bphy_0798	hypothetical protein	-0.268013	0.521105
Bphy_0799	putative signal peptide protein	0.694414	0.360313
Bphy_0800	hypothetical protein	0.953912	0.397092
Bphy_0801	UvrD/REP helicase	-0.411714	0.798034
Bphy_0802	hypothetical protein	0.445687	0.568644
Bphy_0803	branched-chain amino acid transport	-1.5927	0.392767
Bphy_0804	AzlC family protein	-0.731975	0.423987
Bphy_0805	AraC family transcriptional regulator	-0.411846	0.604423
Bphy_0806	CreA family protein	-1.97811	0.264322
Bphy_0807	4Fe-4S ferredoxin iron-sulfur binding domain-containing protein	-0.0771819	0.721672
Bphy_0808	nicotinate phosphoribosyltransferase	-0.0600688	0.651305
Bphy_0809	hypothetical protein	0.160523	0.969988
Bphy_0810	citrate transporter	1.12445	0.165804
Bphy_0811	D-isomer specific 2-hydroxyacid dehydrogenase	-0.887035	0.531188
Bphy_0812	hypothetical protein	0.777789	0.322679
Bphy_0813	GCN5-like N-acetyltransferase	0.114081	0.63388
Bphy_0814	hypothetical protein	0.263305	0.763756
Bphy_0815	molybdenum cofactor synthesis domain-containing protein	-0.988197	0.136318
Bphy_0816	molybdopterin-guanine dinucleotide biosynthesis protein MobA	-0.795004	0.200602
Bphy_0817	molybdenum cofactor biosynthesis protein A	-0.0817719	0.944462
Bphy_0818	ribonuclease	-0.77029	0.146668
Bphy_0819	RluA family pseudouridine synthase	0.577372	0.549081
Bphy_0820	HAD family hydrolase	-0.099672	0.794164
Bphy_0821	Rieske (2Fe-2S) domain-containing protein	-0.178979	0.842208
Bphy_0822	peptidase S49	-0.478842	0.594725
Bphy_0823	uroporphyrin-III C/tetrapyrrole methyltransferase	-0.847032	0.470274
Bphy_0824	Maf-like protein	0.463562	0.818918
Bphy_0825	hypothetical protein	1.25501	0.508545
Bphy_0826	50S ribosomal protein L32	1.3953	0.0594566
Bphy_0827	putative glycerol-3-phosphate acyltransferase PlsX	-0.674681	0.214542
Bphy_0828	3-oxoacyl-(acyl carrier protein) synthase III	0.719041	0.343999
Bphy_0829	malonyl CoA-acyl carrier protein transacylase	0.478216	0.597974
Bphy_0830	3-ketoacyl-(acyl-carrier-protein) reductase	-0.295013	0.560611
Bphy_0831	acyl carrier protein	-0.225624	0.555493
Bphy_0832	3-oxoacyl-(acyl carrier protein) synthase II	0.225611	0.797769
Bphy_0833	hypothetical protein	0.0880492	0.946032
Bphy_0834	RNA polymerase sigma factor RpoE	-0.468436	0.27999
Bphy_0835	anti sigma-E protein, RseA	0.408565	0.705623
Bphy_0836	sigma E regulatory protein, MucB/RseB	-0.0141798	0.854632
Bphy_0837	protease Do	0.023288	0.769389
Bphy_0838	glutaredoxin 2	1.03183	0.281806
Bphy_0839	GTP-binding protein LepA	0.845711	0.263115
Bphy_0840	signal peptidase I	1.6363	0.0250092
Bphy_0841	ribonuclease III	0.0536744	0.895396
Bphy_0842	GTP-binding protein Era	-0.681502	0.236631
Bphy_0843	DNA repair protein RecO	-0.86567	0.113532
Bphy_0844	pyridoxine 5'-phosphate synthase	0.0286184	0.853578
Bphy_0845	4'-phosphopantetheinyl transferase	-0.877635	0.467567
Bphy_0846	beta-hexosaminidase	-0.0980096	0.864428
Bphy_0847	two component, sigma54 specific, Fis family transcriptional regulator	-1.09017	0.127346
Bphy_0848	CsbD family protein	0.286757	1
Bphy_0849	elongation factor P	-0.340386	0.516536
Bphy_0850	hypothetical protein	-2.77717	0.000959432
Bphy_0851	excinuclease ABC subunit C	-0.513232	0.434052
Bphy_0852	CDP-diacylglycerol--glycerol-3-phosphate 3-phosphatidyltransferase	-0.908883	0.262466
Bphy_0853	hypothetical protein	1.93072	0.0100851
Bphy_0854	GCN5-like N-acetyltransferase	0.220029	1
Bphy_0855	putative inner membrane protein	0.332058	1
Bphy_0856	hypothetical protein	0.134415	1
Bphy_0857	electron transport protein SCO1/SenC	-0.803784	0.306714
Bphy_0858	HAD family hydrolase	-0.0849144	0.890341
Bphy_0859	alpha,alpha-trehalose-phosphate synthase	-0.871754	0.274699
Bphy_0860	ABC transporter-like protein	1.04129	0.129936
Bphy_0861	group 1 glycosyl transferase	0.468975	0.594021
Bphy_0862	hypothetical protein	0.816732	0.464012
Bphy_0863	hypothetical protein	-0.0863553	0.982309
Bphy_0864	hypothetical protein	-0.645923	0.435404
Bphy_0865	GtrA family protein	1.0251	0.610802
Bphy_0866	glycosyl transferase family protein	-0.147046	1
Bphy_0867	DNA polymerase III subunit epsilon	0.221109	0.783079
Bphy_0868	ribonuclease H	-0.139826	0.995795
Bphy_0869	type 11 methyltransferase	-0.187693	0.922327
Bphy_0870	hydroxyacylglutathione hydrolase	-0.436322	0.387764
Bphy_0871	lytic transglycosylase	-0.866321	0.103787
Bphy_0872	major facilitator transporter	-0.931434	0.480853
Bphy_0873	carbamoyl phosphate synthase small subunit	-0.250141	0.539584
Bphy_0874	carbamoyl phosphate synthase large subunit	-0.00658265	0.796893
Bphy_0875	transcription elongation factor GreA	1.69424	0.0396384
Bphy_0876	hypothetical protein	-0.620056	0.34129
Bphy_0877	hypothetical protein	-0.845926	0.238523
Bphy_0878	ribosomal RNA methyltransferase RrmJ/FtsJ	0.149615	1
Bphy_0879	ATP-dependent metalloprotease FtsH	0.67757	0.34985
Bphy_0880	dihydropteroate synthase	0.351038	0.639454
Bphy_0881	phosphoglucosamine mutase	-0.0574076	0.981011
Bphy_0882	phosphate ABC transporter periplasmic phosphate-binding protein	-0.9942	0.049952
Bphy_0883	phosphate transporter permease subunit PstC	-0.402206	0.301361
Bphy_0884	phosphate transporter permease subunit PtsA	0.327136	0.602846
Bphy_0885	phosphate transporter ATP-binding protein	0.693119	0.389983
Bphy_0886	phosphate uptake regulator PhoU	0.355636	1
Bphy_0887	two component transcriptional regulator	-0.473854	0.399128
Bphy_0888	multi-sensor signal transduction histidine kinase	-0.213733	0.744975
Bphy_0889	Ppx/GppA phosphatase	0.385724	0.647089
Bphy_0890	polyphosphate kinase	-0.703685	0.304837
Bphy_0891	hypothetical protein	-1.13861	0.0635294
Bphy_0892	putative phosphohistidine phosphatase SixA	1.08116	0.157578
Bphy_0893	hypothetical protein	-1.71986	0.796807
Bphy_0894	hypothetical protein	0.570283	0.655564
Bphy_0895	lipoprotein	-1.1501	0.768934
Bphy_0896	MATE efflux family protein	-0.00923436	0.830262
Bphy_0897	hypothetical protein	1.44789	0.183944
Bphy_0898	lipoprotein	-0.0237894	0.870082
Bphy_0899	peptidase M23B	0.127891	0.972971
Bphy_0900	aldose 1-epimerase	-0.372508	0.650665
Bphy_0901	hypothetical protein	0.454241	0.577726
Bphy_0902	undecaprenyl pyrophosphate phosphatase	0.355704	0.779927
Bphy_0903	hypothetical protein	-2.16239	0.125364
Bphy_0904	hypothetical protein	0.603656	0.746427
Bphy_0905	NUDIX hydrolase	0.093729	0.831849
Bphy_0906	extracellular solute-binding protein	-0.0836594	0.648114
Bphy_0907	glutaminyl-tRNA synthetase	-0.0682819	0.765842
Bphy_0908	hypothetical protein	-1.92229	0.18445
Bphy_0909	RNA polymerase sigma factor	-3.57975	4.2483e-06
Bphy_0910	putative transmembrane anti-sigma factor	0.0585175	0.86003
Bphy_0911	30S ribosomal protein S6	0.99407	0.17957
Bphy_0912	putative primosomal replication protein N	0.122805	0.808291
Bphy_0913	30S ribosomal protein S18	1.05849	0.630218
Bphy_0914	50S ribosomal protein L9	-0.678899	0.221284
Bphy_0915	replicative DNA helicase	-0.438248	0.517305
Bphy_0916	hypothetical protein	1.47574	0.221274
Bphy_0917	phosphate transporter	-1.28848	0.0833629
Bphy_0918	short-chain dehydrogenase/reductase SDR	0.140276	0.611919
Bphy_0919	NLP/P60 protein	-1.64985	0.0207353
Bphy_0920	PhoH family protein	0.940794	0.15435
Bphy_0921	alkyl hydroperoxide reductase/ Thiol specific antioxidant/ Mal allergen	-0.200704	0.86813
Bphy_0922	polysaccharide deacetylase	-0.937882	0.152694
Bphy_0923	NAD-dependent epimerase/dehydratase family protein	0.248833	0.817776
Bphy_0924	putative formyltransferase	0.997913	0.112467
Bphy_0925	glycosyl transferase family protein	0.385934	0.544993
Bphy_0926	DegT/DnrJ/EryC1/StrS aminotransferase	-0.389326	0.457666
Bphy_0927	hypothetical protein	-0.698009	0.126177
Bphy_0928	glycosyl transferase family protein	0.582772	0.464694
Bphy_0929	hypothetical protein	-1.86609	0.00448548
Bphy_0930	aminotransferase AlaT	0.292948	0.641704
Bphy_0931	homoserine dehydrogenase	-0.108932	0.897321
Bphy_0932	threonine synthase	0.847897	0.223612
Bphy_0933	molybdenum cofactor synthesis domain-containing protein	-0.465175	0.33809
Bphy_0934	molybdopterin converting factor subunit 1	-3.1282	0.498226
Bphy_0935	molybdopterin biosynthesis MoaE protein	0.28911	0.687575
Bphy_0936	globin	-0.813246	0.101656
Bphy_0937	transcriptional regulator, TrmB	0.392516	0.769357
Bphy_0938	ATP-dependent chaperone ClpB	0.226866	1
Bphy_0939	hypothetical protein	-0.569745	0.391055
Bphy_0940	putative DNA uptake protein, ComEA-like protein	-1.22467	0.0463984
Bphy_0941	penicillin-binding protein 1C	-0.324362	0.519715
Bphy_0942	alpha-2-macroglobulin domain-containing protein	0.0433778	0.915991
Bphy_0943	MerR family transcriptional regulator	0.0974351	0.807459
Bphy_0944	carboxymuconolactone decarboxylase	0.759556	0.476887
Bphy_0945	MATE efflux family protein	0.869298	0.412264
Bphy_0946	putative inner membrane protein	-0.268008	0.696737
Bphy_0947	50S ribosomal protein L31 type B	1.53408	0.0657033
Bphy_0948	hypothetical protein	0.202296	0.776833
Bphy_0949	transcription termination factor Rho	0.534134	0.481856
Bphy_0950	thioredoxin	1.66393	0.259136
Bphy_0951	DNA polymerase III subunits gamma and tau	0.403055	0.778158
Bphy_0952	hypothetical protein	-0.191092	0.495255
Bphy_0953	recombination protein RecR	-0.664594	0.349416
Bphy_0954	L-carnitine dehydratase/bile acid-inducible protein F	-0.171407	0.837607
Bphy_0955	NMT1/THI5-like domain-containing protein	0.306787	1
Bphy_0956	ABC transporter-like protein	-0.812847	0.357535
Bphy_0957	binding-protein-dependent transport systems inner membrane component	0.628992	0.39455
Bphy_0958	alcohol dehydrogenase	0.0517892	0.954223
Bphy_0959	stationary phase survival protein SurE	-0.11127	0.819195
Bphy_0960	protein-L-isoaspartate O-methyltransferase	-0.369199	0.550701
Bphy_0961	peptidase M23B	0.56912	0.416884
Bphy_0962	RNA polymerase sigma factor RpoS	0.389017	0.516822
Bphy_0963	3'-5' exonuclease	0.0528144	0.931563
Bphy_0964	endonuclease/exonuclease/phosphatase	0.385135	0.657663
Bphy_0965	23S rRNA 5-methyluridine methyltransferase	0.518815	0.480297
Bphy_0966	putative competence lipoprotein, ComL	1.35428	0.0476574
Bphy_0967	RluA family pseudouridine synthase	-0.209198	0.713749
Bphy_0968	hypothetical protein	-0.330868	1
Bphy_0969	poly(R)-hydroxyalkanoic acid synthase, class I	1.05268	0.0792938
Bphy_0970	acetyl-CoA acetyltransferase	0.398495	0.429668
Bphy_0971	acetyacetyl-CoA reductase	0.258249	0.648986
Bphy_0972	polyhydroxyalkonate synthesis repressor PhaR	0.0921897	0.99967
Bphy_0973	30S ribosomal protein S12 methylthiotransferase	-0.0607531	0.591007
Bphy_0974	ribokinase-like domain-containing protein	-0.188597	0.713569
Bphy_0975	beta-ketothiolase	-0.670873	0.352689
Bphy_0976	hypothetical protein	1.08674	0.146729
Bphy_0977	cystathionine beta-lyase	-0.197725	0.863159
Bphy_0978	phosphoserine phosphatase SerB	-0.160941	0.964896
Bphy_0979	cytochrome P450	-1.2307	0.238763
Bphy_0980	Ku protein	-1.58474	0.145504
Bphy_0981	DNA ligase D	-1.34976	0.3262
Bphy_0982	hypothetical protein	0.310497	0.769082
Bphy_0983	LysR family transcriptional regulator	-1.75473	0.224606
Bphy_0984	zinc-binding alcohol dehydrogenase family protein	0.418846	0.747788
Bphy_0985	hypothetical protein	-0.359105	0.575325
Bphy_0986	hypothetical protein	0.410078	0.486406
Bphy_0987	ABC transporter-like protein	-1.39457	0.415252
Bphy_0988	AsmA family protein	-0.0827358	0.773181
Bphy_0989	hypothetical protein	0.870352	0.221992
Bphy_0990	integral membrane sensor signal transduction histidine kinase	0.81791	0.307552
Bphy_0991	response regulator receiver protein	0.403106	0.472345
Bphy_0992	PAS/PAC sensor hybrid histidine kinase	-0.185947	0.771118
Bphy_0993	large-conductance mechanosensitive channel	-1.40924	0.0969516
Bphy_0994	pyridoxal-5'-phosphate-dependent protein subunit beta	0.0257824	0.799463
Bphy_0995	acetylornithine deacetylase	0.667336	0.311164
Bphy_0996	peptidase dimerisation domain-containing protein	0.022936	0.993586
Bphy_0997	transcription-repair coupling factor	-0.54867	0.317556
Bphy_0998	2-C-methyl-D-erythritol 4-phosphate cytidylyltransferase	-0.498821	0.390796
Bphy_0999	2-C-methyl-D-erythritol 2,4-cyclodiphosphate synthase	0.624359	0.578822
Bphy_1000	alkylhydroperoxidase	-0.0723751	0.944248
Bphy_1001	alkyl hydroperoxide reductase/ Thiol specific antioxidant/ Mal allergen	1.63779	0.00999259
Bphy_1002	integral membrane sensor signal transduction histidine kinase	-0.278572	0.597316
Bphy_1003	osmolarity response regulator	-0.498519	0.492508
Bphy_1004	hypothetical protein	-0.744554	0.109462
Bphy_1005	hypothetical protein	0.109815	0.912249
Bphy_1006	squalene/phytoene synthase	0.0245483	1
Bphy_1007	hypothetical protein	1.96332	0.14275
Bphy_1008	MarR family transcriptional regulator	0.190418	0.755538
Bphy_1009	glycerate kinase	0.605286	0.431574
Bphy_1010	trigger factor	-0.104348	0.564867
Bphy_1011	ATP-dependent Clp protease proteolytic subunit	1.02385	0.159204
Bphy_1012	ATP-dependent protease ATP-binding subunit ClpX	0.357476	0.755657
Bphy_1013	ATP-dependent protease La	-0.352896	0.48175
Bphy_1014	histone family protein DNA-binding protein	-0.812922	0.855072
Bphy_1015	PpiC-type peptidyl-prolyl cis-trans isomerase	0.181465	0.897074
Bphy_1016	hypothetical protein	-0.398741	0.852331
Bphy_1017	lysophospholipase	-0.337056	0.588851
Bphy_1018	ABC transporter-like protein	-0.527901	0.527525
Bphy_1019	glucose-6-phosphate isomerase	-0.168618	0.622433
Bphy_1020	carbohydrate kinase	-0.510248	0.541327
Bphy_1021	D-amino-acid dehydrogenase	-1.16795	0.149958
Bphy_1022	phosphoribosylformylglycinamidine synthase	-0.144667	0.751143
Bphy_1023	PpiC-type peptidyl-prolyl cis-trans isomerase	-0.9075	0.343657
Bphy_1024	BolA family protein	-1.11897	0.373549
Bphy_1025	intracellular septation protein A	-0.742817	0.231342
Bphy_1026	hypothetical protein	0.288222	1
Bphy_1027	long-chain-fatty-acid--CoA ligase	0.218921	0.646229
Bphy_1028	3-hydroxyacyl-CoA dehydrogenase	0.25403	0.772922
Bphy_1029	nicotinamidase	-0.78305	1
Bphy_1030	acetyl-CoA acetyltransferase	-0.55745	0.605357
Bphy_1031	hypothetical protein	0.212956	0.885667
Bphy_1032	SH3 type 3 domain-containing protein	-0.363624	0.654751
Bphy_1033	water stress/hypersensitive response domain-containing protein	0.133125	0.808752
Bphy_1034	hypothetical protein	1.24613	0.116741
Bphy_1035	GYD family protein	0.168307	0.92782
Bphy_1036	thioesterase superfamily protein	-0.855563	0.151475
Bphy_1037	alcohol dehydrogenase	0.578249	0.515472
Bphy_1038	hypothetical protein	-1.4395	0.0317394
Bphy_1039	alpha/beta hydrolase domain-containing protein	-0.988222	0.28838
Bphy_1040	hypothetical protein	0.137194	0.897816
Bphy_1041	putative glycine cleavage T protein (aminomethyltransferase)	-0.750261	0.362342
Bphy_1042	aminodeoxychorismate lyase	0.298156	1
Bphy_1043	thymidylate kinase	-0.470295	0.627322
Bphy_1044	DNA polymerase III subunit delta'	0.327287	0.521715
Bphy_1045	TatD family hydrolase	0.318861	0.905867
Bphy_1046	ankyrin	1.33014	0.0941983
Bphy_1047	hypothetical protein	0.475067	0.700774
Bphy_1048	alpha,alpha-trehalose-phosphate synthase	0.510837	0.403164
Bphy_1049	hypothetical protein	0.241443	0.871269
Bphy_1050	group 1 glycosyl transferase	0.443098	0.645892
Bphy_1051	putative lipoprotein	-1.55798	0.0289858
Bphy_1052	putative transmembrane protein	-0.719501	0.41299
Bphy_1053	PsiF repeat-containing protein	1.35268	0.0209043
Bphy_1054	YciI-like protein	-0.83271	0.201842
Bphy_1055	putative transposase A-like protein	-0.000179235	0.899873
Bphy_1056	mannose-1-phosphate guanylyltransferase/mannose-6-phosphate isomerase	0.164408	0.77133
Bphy_1057	undecaprenyl-phosphate glucose phosphotransferase	2.01828	0.0119262
Bphy_1058	nucleotide sugar dehydrogenase	1.38261	0.146239
Bphy_1059	protein tyrosine phosphatase	2.0964	0.0105613
Bphy_1060	polysaccharide export protein	0.904347	0.243696
Bphy_1061	exopolysaccharide tyrosine-protein kinase	1.5163	0.0737886
Bphy_1062	glycosyl transferase family protein	1.21612	0.183392
Bphy_1063	putative glycosyltransferase group 1, RfaG-like protein	1.14389	0.151796
Bphy_1064	putative transmembrane protein	0.274555	0.57095
Bphy_1065	group 1 glycosyl transferase	0.357659	0.553235
Bphy_1066	group 1 glycosyl transferase	-0.0718686	0.895299
Bphy_1067	XRE family transcriptional regulator	0.941457	0.368472
Bphy_1068	HipA domain-containing protein	-0.0639699	0.838499
Bphy_1069	GDP-mannose 4,6-dehydratase	0.634883	0.263284
Bphy_1070	GDSL family lipase	1.02551	0.148664
Bphy_1071	acyltransferase 3	0.0766176	0.863134
Bphy_1072	hypothetical protein	0.621357	0.43373
Bphy_1073	polysaccharide biosynthesis protein	-0.347853	0.747285
Bphy_1074	group 1 glycosyl transferase	0.36296	0.608354
Bphy_1075	acyltransferase 3	0.565698	0.321231
Bphy_1076	hypothetical protein	1.74029	0.0729447
Bphy_1077	UTP-glucose-1-phosphate uridylyltransferase	0.443691	0.589228
Bphy_1078	phosphoribosyltransferase	0.100797	0.808663
Bphy_1079	IclR family transcriptional regulator	0.40569	0.608016
Bphy_1080	hypothetical protein	0.369001	0.846448
Bphy_1081	4-hydroxyphenylpyruvate dioxygenase	-1.69407	0.0164522
Bphy_1082	porin	-0.102029	0.939276
Bphy_1083	ProQ activator of osmoprotectant transporter ProP	-1.0242	0.107264
Bphy_1084	integrase catalytic subunit	0.0954212	0.834658
Bphy_1085	hypothetical protein	0.165219	0.789199
Bphy_1086	hypothetical protein	0.917922	0.306675
Bphy_1087	hypothetical protein	0.432902	0.429279
Bphy_1088	hypothetical protein	0.140662	0.665243
Bphy_1089	arginine/ornithine antiporter	1.34142	0.0331566
Bphy_1090	arginine deiminase	0.948537	0.098542
Bphy_1091	hypothetical protein	-1.02332	0.822224
Bphy_1092	PAS/PAC sensor signal transduction histidine kinase	0.670922	0.358987
Bphy_1093	hypothetical protein	1.1591	0.0893009
Bphy_1094	signal-transduction protein	0.164172	0.685888
Bphy_1095	hypothetical protein	0.395039	0.388868
Bphy_1096	hypothetical protein	0.157964	0.673435
Bphy_1097	magnesium-translocating P-type ATPase	0.411562	0.397053
Bphy_1098	1-phosphofructokinase	-0.823992	0.714955
Bphy_1099	phosphoenolpyruvate synthase	-0.14854	0.993548
Bphy_1100	hypothetical protein	0.88244	0.463356
Bphy_1101	transport-associated	1.58439	0.152337
Bphy_1102	UspA domain-containing protein	0.14885	0.717865
Bphy_1103	HAD superfamily P-type ATPase	0.102889	0.641732
Bphy_1104	putative signal peptide exported protein	-0.852242	0.439458
Bphy_1105	beta-lactamase domain-containing protein	-1.07054	0.770308
Bphy_1106	poly-beta-hydroxybutyrate polymerase domain-containing protein	-1.58025	0.41969
Bphy_1107	hypothetical protein	-0.560712	0.949354
Bphy_1108	transport-associated	-1.02986	0.486348
Bphy_1109	hypothetical protein	-0.863708	0.493341
Bphy_1110	heat shock protein Hsp20	-1.23441	0.543113
Bphy_1111	transport-associated	-1.09807	0.583699
Bphy_1112	ATP-dependent metalloprotease FtsH	-0.489261	0.897309
Bphy_1113	chaperonin GroEL	-0.766834	0.667546
Bphy_1114	polyhydroxyalkanoate depolymerase, intracellular	-1.00686	0.704973
Bphy_1115	hypothetical protein	-0.557406	0.796474
Bphy_1116	hypothetical protein	-0.296567	0.814251
Bphy_1117	UspA domain-containing protein	-0.54182	0.542521
Bphy_1118	hypothetical protein	-0.362509	0.631928
Bphy_1119	Ion transport 2 domain-containing protein	-0.522694	0.862486
Bphy_1120	hypothetical protein	1.10462	0.352504
Bphy_1121	H+transporting two-sector ATPase subunit gamma	-0.267787	0.956709
Bphy_1122	ATP synthase F1 subunit alpha	-0.133222	0.945944
Bphy_1123	H+transporting two-sector ATPase B/B' subunit	-1.27618	0.627139
Bphy_1124	F0F1 ATP synthase subunit C	-1.76047	0.724831
Bphy_1125	F0F1 ATP synthase subunit A	-1.82321	0.191092
Bphy_1126	hypothetical protein	1.42749	0.154148
Bphy_1127	F0F1-ATPase subunit	-0.461463	0.819794
Bphy_1128	F0F1 ATP synthase subunit epsilon	-0.794891	0.912473
Bphy_1129	F0F1 ATP synthase subunit beta	-1.2115	0.43567
Bphy_1130	LemA family protein	0.233957	0.757566
Bphy_1131	acetoacetyl-CoA reductase	0.581348	0.424273
Bphy_1132	hypothetical protein	1.75892	0.3055
Bphy_1133	UspA domain-containing protein	-1.37228	0.702137
Bphy_1134	UspA domain-containing protein	-0.0135668	0.757295
Bphy_1135	UspA domain-containing protein	-0.379594	1
Bphy_1136	UspA domain-containing protein	-0.230073	1
Bphy_1137	two component LuxR family transcriptional regulator	-0.00283273	0.850989
Bphy_1138	Crp/FNR family transcriptional regulator	0.652194	1
Bphy_1139	hypothetical protein	-0.279115	0.741783
Bphy_1140	cytochrome c family protein	-0.240464	1
Bphy_1141	hypothetical protein	-1.23425	0.553729
Bphy_1142	hypothetical protein	0.451169	0.517977
Bphy_1143	PAS/PAC sensor signal transduction histidine kinase	-1.6166	0.389942
Bphy_1144	response regulator receiver protein	-0.863998	0.40741
Bphy_1145	multi-sensor signal transduction histidine kinase	-0.132352	0.749331
Bphy_1146	CreA family protein	-0.0266503	1
Bphy_1147	hypothetical protein	-0.328087	0.73563
Bphy_1148	ABC transporter-like protein	-0.656397	0.290252
Bphy_1149	monosaccharide-transporting ATPase	-0.790981	0.401154
Bphy_1150	ABC-type sugar transport system periplasmic component-like protein	-0.393615	0.743334
Bphy_1151	hypothetical protein	-0.253114	0.587068
Bphy_1152	RpiR family transcriptional regulator	-0.526754	0.638581
Bphy_1153	peptidase C45 acyl-coenzyme A:6-aminopenicillanic acid acyl-transferase	-0.109493	0.872477
Bphy_1154	glutamine ABC transporter ATP-binding protein	1.54642	0.331553
Bphy_1155	glutamine ABC transporter permease	1.28493	0.515774
Bphy_1156	glutamine ABC transporter periplasmic protein	0.583673	0.535401
Bphy_1157	porin	0.587095	0.494293
Bphy_1158	LysR family transcriptional regulator	2.69514	0.100852
Bphy_1159	hypothetical protein	0.957847	0.40933
Bphy_1160	major facilitator transporter	-0.704953	0.386191
Bphy_1161	beta-lactamase	-0.279706	0.766088
Bphy_1162	hypothetical protein	-0.93943	0.171394
Bphy_1163	hypothetical protein	-3.87351	0.0029667
Bphy_1164	beta-lactamase	-0.201986	1
Bphy_1165	LysR family transcriptional regulator	0.413295	0.56584
Bphy_1166	major facilitator transporter	-0.969127	0.260445
Bphy_1167	DEAD/DEAH box helicase domain-containing protein	-0.5005	0.651668
Bphy_1168	hypothetical protein	-0.327552	0.727541
Bphy_1169	hypothetical protein	-0.0163076	0.958912
Bphy_1170	transporter DMT superfamily protein	-0.15051	0.912976
Bphy_1171	class III aminotransferase	1.15252	0.173593
Bphy_1172	hypothetical protein	-0.0119608	0.977375
Bphy_1173	hypothetical protein	0.139483	0.829365
Bphy_1174	hypothetical protein	1.8278	0.00385162
Bphy_1175	transcriptional regulator	0.182195	0.801106
Bphy_1176	carbonate dehydratase	-0.557797	0.201112
Bphy_1177	hypothetical protein	-1.41657	0.236568
Bphy_1178	hopanoid biosynthesis associated protein HpnK	-0.528288	0.306134
Bphy_1179	hopanoid biosynthesis associated radical SAM protein HpnJ	-1.11391	0.166378
Bphy_1180	hopanoid biosynthesis associated glycosyl transferase protein HpnI	-0.982908	0.622765
Bphy_1181	hypothetical protein	0.893095	0.460955
Bphy_1182	cytochrome B561	0.845676	0.254625
Bphy_1183	two component transcriptional regulator	-1.52388	0.067273
Bphy_1184	integral membrane sensor signal transduction histidine kinase	0.143714	0.854335
Bphy_1185	hypothetical protein	-0.142784	0.656141
Bphy_1186	nuclear protein SET	1.27183	0.252417
Bphy_1187	Nitrilase/cyanide hydratase and apolipoprotein N-acyltransferase	-1.30216	0.740835
Bphy_1188	LysR family transcriptional regulator	-0.789402	0.574715
Bphy_1189	integral membrane sensor signal transduction histidine kinase	0.369544	0.583017
Bphy_1190	two component transcriptional regulator	-0.240212	0.476154
Bphy_1191	glutathione-dependent formaldehyde-activating protein	0.942464	0.634185
Bphy_1192	hypothetical protein	-2.14131	0.52308
Bphy_1193	diguanylate phosphodiesterase	-1.00568	0.413856
Bphy_1194	hypothetical protein	0.302791	0.702446
Bphy_1195	hypothetical protein	-4.69027	0.112136
Bphy_1198	xylulokinase	-0.323856	0.721529
Bphy_1200	hypothetical protein	0.437533	0.7098
Bphy_1201	hypothetical protein	-2.39141	0.000944714
Bphy_1202	Pyrrolo-quinoline quinone	-2.2029	0.00656723
Bphy_1203	hypothetical protein	-4.44441	2.76716e-05
Bphy_1204	quinone oxidoreductase	-0.713596	0.272538
Bphy_1207	hypothetical protein	1.86711	0.0108541
Bphy_1208	hypothetical protein	1.11381	0.12501
Bphy_1209	heat shock protein DnaJ domain-containing protein	-0.300283	0.633522
Bphy_1210	putative transport protein	0.347289	0.577359
Bphy_1211	hypothetical protein	-2.04228	0.00208447
Bphy_1212	hypothetical protein	0.568021	0.599318
Bphy_1213	high potential iron-sulfur protein	-0.913464	0.879545
Bphy_1214	hypothetical protein	-1.66844	0.411092
Bphy_1215	hypothetical protein	-1.89134	0.228906
Bphy_1216	phospholipase D/transphosphatidylase	-0.983316	0.603385
Bphy_1217	hypothetical protein	-1.67511	0.230363
Bphy_1219	hypothetical protein	0.389379	0.791029
Bphy_1220	mechanosensitive ion channel MscS	-0.442515	0.803148
Bphy_1221	major facilitator transporter	0.0538218	0.862781
Bphy_1222	hypothetical protein	-1.45225	0.576472
Bphy_1223	hypothetical protein	0.500998	0.625081
Bphy_1224	hypothetical protein	0.626274	0.574342
Bphy_1225	glycosyl transferase family protein	-0.418236	0.732477
Bphy_1226	major facilitator superfamily metabolite/H(+) symporter	-0.688994	0.482899
Bphy_1227	SpoVR family protein	0.422184	0.524299
Bphy_1228	hypothetical protein	0.687298	0.246807
Bphy_1229	putative serine protein kinase PrkA	0.267815	0.535022
Bphy_1230	hypothetical protein	0.014233	0.819124
Bphy_1231	putative hydratase/decarboxylase	0.345844	0.833948
Bphy_1232	methyl-accepting chemotaxis sensory transducer	0.525359	0.69138
Bphy_1233	ribokinase	-1.25319	0.163564
Bphy_1234	LacI family transcription regulator	-0.598135	0.420108
Bphy_1235	monosaccharide-transporting ATPase	-0.243573	0.872676
Bphy_1236	ABC transporter-like protein	-1.04261	0.268506
Bphy_1237	periplasmic binding protein/LacI transcriptional regulator	-0.696282	0.237924
Bphy_1238	lysine exporter protein LysE/YggA	-0.0474133	1
Bphy_1239	magnesium and cobalt transport protein CorA	-0.477161	0.282587
Bphy_1240	hypothetical protein	1.16566	0.474782
Bphy_1241	hypothetical protein	-0.223471	0.720528
Bphy_1242	hypothetical protein	-0.454638	0.503925
Bphy_1243	saccharopine dehydrogenase	1.95167	0.0397417
Bphy_1244	AsnC family transcriptional regulator	-1.03527	0.964528
Bphy_1245	LysR family transcriptional regulator	0.413483	0.80556
Bphy_1246	hypothetical protein	2.36331	0.120237
Bphy_1247	hypothetical protein	-0.077017	0.999031
Bphy_1248	hypothetical protein	0.25518	1
Bphy_1249	putative transmembrane lipoprotein	-3.08582	0.00766828
Bphy_1250	LacI family transcription regulator	0.0502677	0.849123
Bphy_1251	D-isomer specific 2-hydroxyacid dehydrogenase	-0.748649	0.161221
Bphy_1252	major facilitator transporter	-0.775192	0.3402
Bphy_1253	ribokinase-like domain-containing protein	2.16626	0.138141
Bphy_1254	xylose isomerase domain-containing protein	1.37745	0.26401
Bphy_1255	LysR family transcriptional regulator	0.388678	0.688828
Bphy_1256	hypothetical protein	1.22217	0.222534
Bphy_1257	glutathione S-transferase domain-containing protein	-0.638062	0.44268
Bphy_1258	putative voltage-gated ClC-type chloride channel ClcB	-0.361761	0.835292
Bphy_1259	hypothetical protein	0.624938	0.310958
Bphy_1260	hypothetical protein	1.39496	0.161108
Bphy_1261	hypothetical protein	0.894901	0.11578
Bphy_1262	AraC family transcriptional regulator	-0.671151	0.183272
Bphy_1263	cupin 2 domain-containing protein	0.499284	0.461181
Bphy_1264	TetR family transcriptional regulator	1.03651	0.67295
Bphy_1265	RND family efflux transporter MFP subunit	-1.22341	0.150229
Bphy_1266	acriflavin resistance protein	0.0254338	0.901647
Bphy_1267	RND efflux system outer membrane lipoprotein	-1.38215	0.328849
Bphy_1268	1A family penicillin-binding protein	0.650262	0.395653
Bphy_1269	hypothetical protein	0.691919	0.363983
Bphy_1270	phage shock protein A	1.33014	0.037169
Bphy_1271	TPR repeat-containing protein	-0.740861	0.289362
Bphy_1272	TetR family transcriptional regulator	-0.329799	1
Bphy_1273	putative flavin-binding monooxygenase-like protein	-0.445188	0.418465
Bphy_1274	hypothetical protein	1.71061	0.237265
Bphy_1275	methyl-accepting chemotaxis sensory transducer	0.785601	0.350572
Bphy_1276	ornithine carbamoyltransferase	0.323664	0.700046
Bphy_1277	binding-protein-dependent transport systems inner membrane component	-0.569337	0.693539
Bphy_1278	spermidine/putrescine ABC transporter ATPase	0.444753	0.608812
Bphy_1279	extracellular solute-binding protein	-0.316424	0.623791
Bphy_1280	Mn2+/Fe2+ transporter	-1.03895	0.221649
Bphy_1281	hypothetical protein	-0.777576	0.389904
Bphy_1282	OmpW family protein	-2.57731	0.0226949
Bphy_1283	2-nitropropane dioxygenase	-3.10001	0.000128939
Bphy_1284	aldehyde dehydrogenase	-1.8397	0.00855748
Bphy_1285	ABC transporter-like protein	1.41467	0.0694025
Bphy_1286	2-hydroxy-3-oxopropionate reductase	-0.155909	1
Bphy_1287	hypothetical protein	0.047301	0.840349
Bphy_1288	basic membrane lipoprotein	0.0474166	0.910454
Bphy_1289	inner-membrane translocator	-0.153046	0.997252
Bphy_1290	inner-membrane translocator	-0.277842	0.921081
Bphy_1291	ABC transporter-like protein	-0.331328	0.615691
Bphy_1292	LysR family transcriptional regulator	0.483511	0.551098
Bphy_1293	hydroxydechloroatrazine ethylaminohydrolase	-1.65667	0.0143701
Bphy_1294	hydroxyisourate hydrolase	-0.247676	0.686554
Bphy_1295	hypothetical protein	0.166478	1
Bphy_1297	ureidoglycolate hydrolase	-0.971868	0.260948
Bphy_1298	allantoicase	0.00892809	1
Bphy_1299	hypothetical protein	-0.16205	0.819832
Bphy_1300	urate catabolism protein	0.520344	0.362989
Bphy_1301	Asp/Glu/hydantoin racemase	-0.189749	0.62869
Bphy_1302	cytosine/purines uracil, thiamine, allantoin permease	0.464235	0.629755
Bphy_1303	GntR family transcriptional regulator	-1.88096	0.146191
Bphy_1304	L,D-carboxypeptidase A	-0.0886659	0.926008
Bphy_1305	zinc-binding CMP/dCMP deaminase	-0.425675	0.510606
Bphy_1306	hypothetical protein	-1.31937	0.0827099
Bphy_1307	hypothetical protein	-0.464078	0.978425
Bphy_1308	17 kDa surface antigen	-0.887453	0.10236
Bphy_1309	radical SAM domain-containing protein	-0.972821	0.369137
Bphy_1310	phage SPO1 DNA polymerase-like protein	-0.456217	0.834574
Bphy_1311	GCN5-like N-acetyltransferase	0.410049	0.727982
Bphy_1312	GMP synthase	0.815253	0.243347
Bphy_1313	hypothetical protein	0.310772	0.759165
Bphy_1314	inosine 5'-monophosphate dehydrogenase	0.0190028	0.733252
Bphy_1315	hypothetical protein	0.408174	0.785802
Bphy_1316	hypothetical protein	0.00626761	1
Bphy_1317	cyclase/dehydrase	0.731596	0.68481
Bphy_1318	SsrA-binding protein	-0.312151	0.614332
Bphy_1319	hypothetical protein	0.172652	0.871423
Bphy_1320	hypothetical protein	-0.069195	0.917255
Bphy_1321	phosphoenolpyruvate synthase	-0.80117	0.0990394
Bphy_1322	hypothetical protein	0.123004	0.61637
Bphy_1323	tRNA/rRNA methyltransferase SpoU	-0.253217	1
Bphy_1324	ribonuclease HII	-1.08452	0.495227
Bphy_1325	lipid-A-disaccharide synthase	-1.13139	0.09837
Bphy_1326	UDP-N-acetylglucosamine acyltransferase	-0.498268	0.467956
Bphy_1327	(3R)-hydroxymyristoyl-ACP dehydratase	0.320442	0.603443
Bphy_1328	UDP-3-O-[3-hydroxymyristoyl] glucosamine N-acyltransferase	-1.12251	0.0474789
Bphy_1329	outer membrane chaperone Skp	-0.126062	0.702063
Bphy_1330	outer membrane protein assembly complex, YaeT protein	-1.32154	0.06705
Bphy_1331	membrane-associated zinc metalloprotease	-0.194921	0.73611
Bphy_1332	1-deoxy-D-xylulose 5-phosphate reductoisomerase	-0.658233	0.534197
Bphy_1333	phosphatidate cytidylyltransferase	-0.136944	0.650757
Bphy_1334	undecaprenyl diphosphate synthase	-0.384925	0.471069
Bphy_1335	ribosome recycling factor	0.556841	0.421965
Bphy_1336	uridylate kinase	0.13184	0.895516
Bphy_1337	elongation factor Ts	0.111773	1
Bphy_1338	30S ribosomal protein S2	0.532526	0.533083
Bphy_1339	methionine aminopeptidase	0.605737	0.376707
Bphy_1340	PII uridylyl-transferase	-0.356666	0.467702
Bphy_1341	RNA-binding S4 domain-containing protein	-0.381073	0.421396
Bphy_1342	peptide deformylase	0.507867	0.629662
Bphy_1343	DNA ligase, NAD-dependent	1.09649	0.14235
Bphy_1344	hypothetical protein	-0.354793	0.746615
Bphy_1345	FtsZ-binding protein ZipA	-0.245073	0.688581
Bphy_1346	chromosome segregation protein SMC	-0.144049	0.754727
Bphy_1347	hypothetical protein	-0.638897	0.46069
Bphy_1348	succinyldiaminopimelate transaminase	-0.111481	0.720404
Bphy_1349	2,3,4,5-tetrahydropyridine-2,6-carboxylate N-succinyltransferase	0.766371	0.62602
Bphy_1350	arsenate reductase and related	3.14387	0.0632384
Bphy_1351	succinyl-diaminopimelate desuccinylase	0.0701029	1
Bphy_1352	N5-glutamine S-adenosyl-L-methionine-dependent methyltransferase	0.136626	0.853293
Bphy_1353	cardiolipin synthetase	-0.21174	0.89873
Bphy_1354	glutathione peroxidase	-1.06666	0.173145
Bphy_1355	ABC transporter-like protein	0.0896634	0.857961
Bphy_1356	L-carnitine dehydratase/bile acid-inducible protein F	0.608503	0.44591
Bphy_1357	hypothetical protein	2.22795	0.00484137
Bphy_1358	DNA repair protein RadA	-0.0246746	0.942774
Bphy_1359	alanine racemase	0.34646	0.612634
Bphy_1360	lysophospholipid transporter LplT	-0.147372	1
Bphy_1361	phosphomethylpyrimidine kinase	-0.34076	0.813608
Bphy_1362	hypothetical protein	0.342727	0.607773
Bphy_1363	phage SPO1 DNA polymerase-like protein	-0.288441	0.763101
Bphy_1364	ribosomal-protein-alanine acetyltransferase	-0.0148105	0.896556
Bphy_1365	peptidase M22 glycoprotease	0.651736	0.398879
Bphy_1366	acyl-CoA-binding protein	1.09749	0.167943
Bphy_1367	DEAD/DEAH box helicase domain-containing protein	-0.338244	0.529498
Bphy_1368	isocitrate lyase	1.28135	0.303428
Bphy_1369	UspA domain-containing protein	-0.40247	0.685878
Bphy_1370	LysR family transcriptional regulator	0.605288	0.534769
Bphy_1371	type II haloacid dehalogenase	-0.699833	0.881344
Bphy_1372	malate synthase	-0.288409	0.798533
Bphy_1373	AIG2 family protein	1.17713	0.360014
Bphy_1374	ribonuclease activity regulator protein RraA	1.6915	0.204615
Bphy_1375	AraC family transcriptional regulator	1.02572	0.221151
Bphy_1376	GCN5-like N-acetyltransferase	0.572512	0.391396
Bphy_1377	glutamyl-tRNA synthetase	0.371967	1
Bphy_1378	patatin	-1.28185	0.299536
Bphy_1379	NLP/P60 protein	-0.0108126	0.808369
Bphy_1380	ABC transporter-like protein	-0.866446	0.191388
Bphy_1381	binding-protein-dependent transport systems inner membrane component	0.20147	0.984893
Bphy_1382	binding-protein-dependent transport systems inner membrane component	0.150717	1
Bphy_1383	extracellular solute-binding protein	0.693813	0.370808
Bphy_1384	enoyl-(acyl carrier protein) reductase	0.912733	0.31903
Bphy_1385	hypothetical protein	0.544184	1
Bphy_1386	aspartate kinase	0.449182	0.741195
Bphy_1387	tRNA(Ile)-lysidine synthetase	0.614329	0.67936
Bphy_1388	acetyl-CoA carboxylase carboxyltransferase subunit alpha	0.176047	0.884607
Bphy_1389	HhH-GPD family protein	-0.174816	0.88974
Bphy_1390	cysteinyl-tRNA synthetase	0.523589	0.496329
Bphy_1391	TPR repeat-containing protein	0.901117	0.145551
Bphy_1392	cyclophilin type peptidyl-prolyl cis-trans isomerase	-0.475278	0.266892
Bphy_1393	cyclophilin type peptidyl-prolyl cis-trans isomerase	0.129052	0.923419
Bphy_1394	UDP-2,3-diacylglucosamine hydrolase	-0.146416	0.716542
Bphy_1395	serine O-acetyltransferase	-0.745909	0.221369
Bphy_1396	RNA methyltransferase	-0.689042	0.469653
Bphy_1397	inositol-phosphate phosphatase	-1.08372	0.0764142
Bphy_1398	lysophospholipid transporter LplT	0.295216	0.681656
Bphy_1399	DNA mismatch repair protein MutS	-0.293473	0.648994
Bphy_1400	hypothetical protein	-0.643679	0.54911
Bphy_1401	FKBP-type peptidyl-prolyl cis-trans isomerase 2-like protein	1.96907	0.0323615
Bphy_1402	cupin 4 family protein	1.65901	0.0100754
Bphy_1403	helicase c2	-1.53587	0.254682
Bphy_1404	hypothetical protein	0.00742798	0.96242
Bphy_1405	lipoprotein	0.103418	0.87538
Bphy_1406	RNA-binding S1 domain-containing protein	0.53507	0.454934
Bphy_1407	K potassium transporter	-0.115279	0.80976
Bphy_1408	phosphoribosyltransferase	0.684092	0.36526
Bphy_1409	adenylosuccinate synthetase	1.16436	0.164542
Bphy_1410	ATP phosphoribosyltransferase regulatory subunit	-0.400895	0.580772
Bphy_1411	hypothetical protein	0.514045	0.602203
Bphy_1412	hypothetical protein	0.558127	0.673742
Bphy_1413	HflK protein	0.228414	1
Bphy_1414	GTP-binding proten HflX	-0.741712	0.188478
Bphy_1415	RNA-binding protein Hfq	0.709168	0.297319
Bphy_1416	GTP-binding protein EngA	0.644854	0.226865
Bphy_1417	outer membrane assembly lipoprotein YfgL	0.396339	0.61062
Bphy_1418	hypothetical protein	0.957479	0.322083
Bphy_1419	histidyl-tRNA synthetase	0.428809	0.724572
Bphy_1420	4-hydroxy-3-methylbut-2-en-1-yl diphosphate synthase	0.297701	0.691065
Bphy_1421	XRE family transcriptional regulator	-2.29835	0.00223417
Bphy_1422	radical SAM protein	0.704355	1
Bphy_1423	nucleoside diphosphate kinase	0.497366	1
Bphy_1424	hypothetical protein	0.50615	0.50096
Bphy_1425	beta-lactamase domain-containing protein	-1.56423	0.0431213
Bphy_1426	putative lipoprotein	-0.133014	0.727802
Bphy_1427	dihydrodipicolinate synthase	0.074213	0.815032
Bphy_1428	hypothetical protein	-1.34519	0.178221
Bphy_1429	tryptophanyl-tRNA synthetase	-0.496445	0.424789
Bphy_1430	peptidase M50	0.0789949	0.85825
Bphy_1431	Sua5/YciO/YrdC/YwlC family protein	-1.16393	0.172774
Bphy_1432	phosphotransferase domain-containing protein	0.690235	0.366282
Bphy_1433	alpha/beta hydrolase fold protein	-0.170252	0.883748
Bphy_1434	hypothetical protein	-0.139169	0.955448
Bphy_1435	hexapaptide repeat-containing transferase	1.27646	0.210732
Bphy_1436	Hsp33 protein	-0.827194	0.396587
Bphy_1437	putative lipoprotein	-1.32625	0.08084
Bphy_1438	cell division protein FtsB	-1.24231	0.15335
Bphy_1439	phosphopyruvate hydratase	-0.521745	0.357756
Bphy_1440	2-dehydro-3-deoxyphosphooctonate aldolase	1.97513	0.00475272
Bphy_1441	CTP synthetase	0.404033	0.64951
Bphy_1442	alpha/beta hydrolase fold protein	0.0643151	0.906236
Bphy_1443	DNA internalization-related competence protein ComEC/Rec2	1.242	0.10797
Bphy_1444	TatD-related deoxyribonuclease	-1.49692	0.104138
Bphy_1445	lipoprotein releasing system, ATP-binding protein	0.419556	0.643942
Bphy_1446	LolC/E family lipoprotein releasing system, transmembrane protein	0.270144	0.811194
Bphy_1447	hypothetical protein	-1.60595	0.144961
Bphy_1448	single-stranded-DNA-specific exonuclease RecJ	-0.0392018	0.686376
Bphy_1449	peptide chain release factor 2	0.711836	0.622689
Bphy_1450	lysyl-tRNA synthetase	-0.467208	0.467429
Bphy_1451	17 kDa surface antigen	2.10744	0.0802884
Bphy_1452	FeS assembly protein IscX	-0.785274	0.245537
Bphy_1453	ferredoxin, 2Fe-2S type, ISC system	-0.368052	0.346254
Bphy_1454	chaperone protein HscA	-0.650848	0.440686
Bphy_1455	co-chaperone HscB	-0.55715	0.661257
Bphy_1456	iron-sulfur cluster assembly protein IscA	-0.00925484	0.893156
Bphy_1457	FeS cluster assembly scaffold IscU	0.100167	1
Bphy_1458	cysteine desulfurase	-0.507622	0.401048
Bphy_1459	BadM/Rrf2 family transcriptional regulator	-1.33798	0.0281226
Bphy_1460	protein tyrosine phosphatase	1.5779	0.127125
Bphy_1461	hypothetical protein	2.7056	0.243756
Bphy_1462	hypothetical protein	1.09286	0.480443
Bphy_1463	hypothetical protein	0.0844528	0.871175
Bphy_1464	hypothetical protein	0.274687	0.681766
Bphy_1465	IclR family transcriptional regulator	-2.098	0.000455431
Bphy_1466	peptidase S11 D-alanyl-D-alanine carboxypeptidase 1	-0.610142	0.290916
Bphy_1467	phasin family protein	1.13938	0.0834826
Bphy_1468	dihydrolipoamide dehydrogenase	0.149984	0.946313
Bphy_1469	dihydrolipoamide acetyltransferase	-0.12506	0.729063
Bphy_1470	pyruvate dehydrogenase subunit E1	-0.23768	0.590829
Bphy_1471	multi-sensor signal transduction histidine kinase	-0.603856	0.247479
Bphy_1472	two component LuxR family transcriptional regulator	-0.0351313	0.749601
Bphy_1473	hypothetical protein	0.0736778	0.93157
Bphy_1474	hypothetical protein	-0.0772689	0.576091
Bphy_1475	methenyltetrahydrofolate cyclohydrolase	-0.124555	1
Bphy_1476	oligopeptidase A	-0.533688	0.390776
Bphy_1477	cytosine deaminase	-0.953329	0.333263
Bphy_1478	exodeoxyribonuclease III Xth	-0.5438	0.74529
Bphy_1479	nitrogen metabolism transcriptional regulator NtrC	-1.53237	0.0219648
Bphy_1480	signal transduction histidine kinase, nitrogen specific, NtrB	-4.36819	0.00240348
Bphy_1481	glutamine synthetase, type I	-1.40577	0.0421135
Bphy_1482	hypothetical protein	-0.107219	1
Bphy_1483	molybdopterin binding domain-containing protein	-0.487874	0.420767
Bphy_1484	hypothetical protein	-0.374091	0.539993
Bphy_1485	fatty acid hydroxylase	-0.0925903	1
Bphy_1486	YVTN beta-propeller repeat-containing protein	-1.84049	0.279557
Bphy_1487	YadA domain-containing protein	-1.03432	0.833201
Bphy_1488	ATP-dependent helicase HrpA	0.668908	0.253635
Bphy_1489	N-acetylglutamate synthase	-0.659167	0.310484
Bphy_1490	hypothetical protein	-0.735314	0.508394
Bphy_1491	general substrate transporter	1.46448	0.0573477
Bphy_1492	phosphodiesterase	2.14221	0.0299488
Bphy_1493	hypothetical protein	2.78255	0.00414059
Bphy_1494	hypothetical protein	0.264527	0.945217
Bphy_1495	cupin 2 domain-containing protein	0.0730589	0.952824
Bphy_1496	mercuric reductase	0.756094	0.20107
Bphy_1497	hypothetical protein	3.59906	3.13166e-09
Bphy_1498	glutathione S-transferase domain-containing protein	0.75859	0.459392
Bphy_1499	hypothetical protein	2.33322	0.42589
Bphy_1500	LacI family transcription regulator	-1.3126	0.144656
Bphy_1501	extracellular solute-binding protein	-0.849495	0.197216
Bphy_1502	binding-protein-dependent transport systems inner membrane component	-0.980614	0.533295
Bphy_1503	binding-protein-dependent transport systems inner membrane component	0.410755	0.679712
Bphy_1504	ABC transporter-like protein	-0.764412	0.423763
Bphy_1505	metallophosphoesterase	-0.313223	0.662246
Bphy_1506	major facilitator transporter	-1.78582	0.582283
Bphy_1507	response regulator receiver protein	-0.967171	0.681926
Bphy_1508	two component LuxR family transcriptional regulator	-1.48808	0.813237
Bphy_1509	Ferritin Dps family protein	-1.88577	0.638658
Bphy_1510	hypothetical protein	-0.729252	0.929469
Bphy_1511	hypothetical protein	-0.681691	1
Bphy_1512	integral membrane sensor signal transduction histidine kinase	-0.961629	0.450744
Bphy_1513	entericidin EcnAB	-2.78079	0.14805
Bphy_1514	putative lipoprotein	0.303085	0.552777
Bphy_1515	NADH:flavin oxidoreductase/NADH oxidase	-0.427392	0.547386
Bphy_1516	hypothetical protein	-0.837488	0.284542
Bphy_1517	hypothetical protein	-1.54245	0.0814117
Bphy_1518	thiamine biosynthesis protein ThiC	-2.0817	0.147615
Bphy_1519	hypothetical protein	-4.97812	0.162575
Bphy_1520	hypothetical protein	0.368205	0.749099
Bphy_1521	L-lactate transport	0.235559	0.679387
Bphy_1522	hypothetical protein	-0.460616	0.892535
Bphy_1523	putative exported lipoprotein	0.0931966	0.956571
Bphy_1524	hypothetical protein	-0.876322	0.465535
Bphy_1525	hypothetical protein	0.423648	0.509247
Bphy_1526	YadA domain-containing protein	-0.241646	0.695427
Bphy_1527	hypothetical protein	-1.59361	0.121217
Bphy_1528	hypothetical protein	-0.342376	0.479392
Bphy_1529	ABC transporter-like protein	0.63117	0.475119
Bphy_1530	polar amino acid ABC transporter inner membrane subunit	-1.00982	0.247671
Bphy_1531	extracellular solute-binding protein	-0.855837	0.0936157
Bphy_1532	phenylhydantoinase	-1.22008	0.119724
Bphy_1533	NCS1 nucleoside transporter	-0.0590998	0.884668
Bphy_1534	dihydropyrimidine dehydrogenase	-0.35912	0.659107
Bphy_1535	putative oxidoreductase	-0.583952	0.532945
Bphy_1536	allantoate amidohydrolase	-0.751024	0.353236
Bphy_1537	TetR family transcriptional regulator	0.125939	0.762456
Bphy_1538	benzoyl-CoA oxygenase/reductase, BoxA protein	1.20176	0.159467
Bphy_1539	benzoyl-CoA oxygenase subunit BoxB	-0.295276	0.575822
Bphy_1540	benzoyl-CoA-dihydrodiol lyase	1.19231	0.345588
Bphy_1541	anaerobic benzoate catabolism transcriptional regulator	1.81568	0.0203572
Bphy_1542	hypothetical protein	1.97447	0.100201
Bphy_1543	benzoate-CoA ligase family	0.562672	0.497875
Bphy_1544	alpha/beta hydrolase fold protein	-0.130068	0.831762
Bphy_1545	hypothetical protein	-2.55615	0.00486427
Bphy_1546	phospholipase C	-2.12171	0.00351008
Bphy_1547	glutathione S-transferase domain-containing protein	0.21423	0.964323
Bphy_1548	hypothetical protein	-0.245608	0.496296
Bphy_1549	excinuclease ABC subunit A	0.179856	0.745131
Bphy_1550	hypothetical protein	0.316499	0.876369
Bphy_1551	MerR family transcriptional regulator	-1.49013	0.259549
Bphy_1552	integration host factor subunit alpha	-0.210914	0.925471
Bphy_1553	phenylalanyl-tRNA synthetase subunit beta	-0.336368	0.63787
Bphy_1554	phenylalanyl-tRNA synthetase subunit alpha	0.185902	0.759418
Bphy_1555	50S ribosomal protein L20	0.264841	0.834193
Bphy_1556	50S ribosomal protein L35	2.01892	0.00109198
Bphy_1557	translation initiation factor IF-3	0.913028	0.189732
Bphy_1558	threonyl-tRNA synthetase	1.08184	0.325244
Bphy_1559	(p)ppGpp synthetase I SpoT/RelA	0.662086	0.333019
Bphy_1560	endoribonuclease L-PSP	0.418969	0.417886
Bphy_1561	alpha/beta hydrolase fold protein	1.0016	0.151093
Bphy_1562	3-oxoacid CoA-transferase subunit B	-0.746511	0.588253
Bphy_1563	3-oxoacid CoA-transferase subunit A	-0.348321	0.692452
Bphy_1564	LuxR family transcriptional regulator	0.436979	0.714893
Bphy_1565	thioesterase superfamily protein	-0.5382	0.459471
Bphy_1566	short chain dehydrogenase	0.14634	0.977182
Bphy_1567	electron-transferring-flavoprotein dehydrogenase	0.291201	1
Bphy_1568	TPR repeat-containing protein	-0.686455	0.663699
Bphy_1569	chorismate synthase	-0.0914904	0.928436
Bphy_1570	phospholipid/glycerol acyltransferase	0.0233862	1
Bphy_1571	CBS domain-containing protein	-1.29401	0.0307781
Bphy_1572	O-acetylhomoserine aminocarboxypropyltransferase	-0.875533	0.466253
Bphy_1573	alpha/beta hydrolase fold protein	-0.805673	0.408695
Bphy_1574	hypothetical protein	0.376275	1
Bphy_1575	ribonuclease BN	-0.269735	0.683346
Bphy_1576	flavoprotein WrbA	-0.804452	0.224665
Bphy_1577	hypothetical protein	-2.20012	0.020942
Bphy_1578	FAD linked oxidase domain-containing protein	0.337961	0.693341
Bphy_1579	metallophosphoesterase	0.87644	0.51707
Bphy_1580	hypothetical protein	-0.460595	0.379132
Bphy_1581	LysR family transcriptional regulator	0.944339	0.195274
Bphy_1582	RND efflux system outer membrane lipoprotein	2.07555	0.018937
Bphy_1583	fusaric acid resistance protein	1.31322	0.0911205
Bphy_1584	hypothetical protein	-0.917117	1
Bphy_1585	secretion protein HlyD family protein	0.47332	0.747364
Bphy_1586	methyl-accepting chemotaxis sensory transducer	1.21902	0.1665
Bphy_1587	major facilitator transporter	2.89962	0.234062
Bphy_1588	propionyl-CoA synthetase	0.620407	0.45549
Bphy_1589	5'-methylthioadenosine/S-adenosylhomocysteine nucleosidase	0.0260515	0.810164
Bphy_1590	UvrD/REP helicase	0.0528739	0.859779
Bphy_1591	valyl-tRNA synthetase	0.339552	0.684583
Bphy_1592	UTP-glucose-1-phosphate uridylyltransferase	-0.330351	0.522712
Bphy_1593	SirA family protein	-1.40715	0.815638
Bphy_1594	oxidoreductase domain-containing protein	1.93331	0.109147
Bphy_1595	inositol 2-dehydrogenase	-0.092775	0.971963
Bphy_1596	RpiR family transcriptional regulator	-0.188783	0.951815
Bphy_1597	ABC sugar transporter periplasmic ligand binding protein	0.506036	0.42418
Bphy_1598	monosaccharide-transporting ATPase	-0.0464171	0.884422
Bphy_1599	ABC transporter-like protein	0.799719	0.258894
Bphy_1600	ribokinase-like domain-containing protein	0.4167	0.627017
Bphy_1601	thiamine pyrophosphate protein central region	1.74628	0.00390154
Bphy_1602	xylose isomerase domain-containing protein	0.562847	0.809123
Bphy_1603	myo-inositol catabolism IolB domain-containing protein	0.191171	0.866796
Bphy_1604	ABC transporter-like protein	0.18471	0.700027
Bphy_1605	ABC transporter-like protein	0.849581	0.53239
Bphy_1606	inner-membrane translocator	-0.582828	0.78889
Bphy_1607	inner-membrane translocator	0.928898	0.356843
Bphy_1608	thioesterase superfamily protein	0.215579	0.901673
Bphy_1609	alcohol dehydrogenase	-0.146524	0.949112
Bphy_1610	threonine aldolase	1.21783	0.179068
Bphy_1611	hypothetical protein	1.73431	0.156915
Bphy_1612	LysR family transcriptional regulator	-0.791322	1
Bphy_1613	alanyl-tRNA synthetase	-0.495566	0.343465
Bphy_1614	L-carnitine dehydratase/bile acid-inducible protein F	0.00969499	0.930468
Bphy_1615	hypothetical protein	0.866114	0.358543
Bphy_1616	gamma-glutamyltransferase	-0.611024	0.707483
Bphy_1617	Ser/Thr protein phosphatase family protein	1.89828	0.256483
Bphy_1618	cytochrome c oxidase subunit II	0.582054	0.589772
Bphy_1619	LysR family transcriptional regulator	1.77258	0.0785029
Bphy_1620	glyoxylate carboligase	0.192454	0.927605
Bphy_1621	hydroxypyruvate isomerase	0.203535	0.941076
Bphy_1622	2-hydroxy-3-oxopropionate reductase	-1.28802	0.199077
Bphy_1623	L-sorbosone dehydrogenase	1.07889	0.348076
Bphy_1624	type II L-asparaginase	-0.193976	0.590635
Bphy_1625	transcriptional regulator CysB-like protein	-2.30446	0.00197411
Bphy_1626	sulfate ABC transporter ATPase	-0.578802	0.188973
Bphy_1627	sulfate ABC transporter inner membrane subunit CysW	-1.70269	0.00879131
Bphy_1628	sulfate ABC transporter inner membrane subunit CysT	-1.13989	0.159129
Bphy_1629	sulfate ABC transporter periplasmic sulfate-binding protein	-1.73418	0.0130159
Bphy_1630	LexA repressor	0.933019	0.387996
Bphy_1631	hypothetical protein	-0.784921	0.756567
Bphy_1632	putative transmembrane protein	-0.291602	0.477495
Bphy_1633	UspA domain-containing protein	0.823072	0.171911
Bphy_1634	nodulation ABC transporter NodI	-1.23601	0.0518291
Bphy_1635	ABC transporter	-0.935344	0.356107
Bphy_1636	hypothetical protein	0.230346	1
Bphy_1637	permease	0.556576	0.57724
Bphy_1638	aldo/keto reductase	-0.0786012	0.700057
Bphy_1639	EmrB/QacA family drug resistance transporter	-0.33919	0.89265
Bphy_1640	putative cytoplasmic protein	INF	0.319609
Bphy_1641	YjbN family TIM-barrel protein	0.338014	1
Bphy_1642	hypothetical protein	3.20192	0.0433841
Bphy_1643	hypothetical protein	1.50319	0.51456
Bphy_1644	hypothetical protein	0.314404	0.849826
Bphy_1645	hypothetical protein	-2.70837	0.00365842
Bphy_1646	TOBE domain-containing protein	-2.40217	0.0446524
Bphy_1647	ABC transporter-like protein	-2.89978	0.000125815
Bphy_1648	binding-protein-dependent transport systems inner membrane component	-2.74959	0.00313194
Bphy_1649	alkanesulfonate monooxygenase	-3.19907	0.000312432
Bphy_1650	hypothetical protein	-3.29766	0.0209927
Bphy_1651	putative transmembrane protein	-0.338277	0.912131
Bphy_1652	3-hydroxyisobutyryl-CoA hydrolase	-0.0716249	0.751116
Bphy_1653	TetR family transcriptional regulator	0.13804	0.843954
Bphy_1654	NAD-dependent epimerase/dehydratase	-0.00325785	0.983781
Bphy_1655	hypothetical protein	0.534959	0.575492
Bphy_1656	hypothetical protein	-2.08879	0.531509
Bphy_1657	hypothetical protein	-0.241705	0.894491
Bphy_1658	hypothetical protein	-0.0782932	0.877951
Bphy_1659	small multidrug resistance protein	0.515672	0.64164
Bphy_1660	hypothetical protein	-0.854136	0.357939
Bphy_1661	NUDIX hydrolase	-0.398593	0.853031
Bphy_1662	leucyl/phenylalanyl-tRNA--protein transferase	-0.294909	0.494156
Bphy_1663	arginyl-tRNA-protein transferase	-0.572905	0.361705
Bphy_1664	dihydroorotate dehydrogenase 2	-0.155163	0.956547
Bphy_1665	signal peptidase I	-0.103177	1
Bphy_1666	oxidoreductase domain-containing protein	1.09666	0.17554
Bphy_1667	GntR domain-containing protein	-2.59751	0.0809529
Bphy_1668	hypothetical protein	0.407014	0.647001
Bphy_1669	Crp/FNR family transcriptional regulator	-4.88878	3.15256e-09
Bphy_1670	hypothetical protein	0.476065	0.643738
Bphy_1671	4'-phosphopantetheinyl transferase	-1.51485	0.0648758
Bphy_1672	amino acid adenylation domain-containing protein	-3.79946	1.44938e-06
Bphy_1673	condensation domain-containing protein	-1.86831	0.294194
Bphy_1674	hypothetical protein	-1.79015	0.0143068
Bphy_1675	polysaccharide biosynthesis protein	-2.68366	0.0167173
Bphy_1676	acyltransferase 3	-1.19039	0.430746
Bphy_1677	group 1 glycosyl transferase	-1.80807	0.0524717
Bphy_1678	glycosyl transferase family protein	-1.02353	0.510151
Bphy_1679	hypothetical protein	-0.823766	0.785879
Bphy_1680	group 1 glycosyl transferase	-2.15225	0.0466685
Bphy_1681	group 1 glycosyl transferase	-2.22716	0.0140324
Bphy_1682	transcription factor jumonji domain-containing protein	-2.84795	0.0222078
Bphy_1683	acyltransferase 3	-1.76539	0.0378623
Bphy_1684	FkbH like protein	-2.1072	0.0215841
Bphy_1685	glycosyl transferase family protein	-0.141781	0.910041
Bphy_1686	hypothetical protein	-1.75243	0.106415
Bphy_1687	putative calcium binding protein	-0.887863	0.456846
Bphy_1688	acyltransferase 3	-2.54774	0.0641242
Bphy_1689	exopolysaccharide transport protein family	-3.15555	0.00063288
Bphy_1690	polysaccharide export protein	-4.33721	1.4976e-05
Bphy_1691	exopolysaccharide biosynthesis polyprenyl glycosylphosphotransferase	-3.44369	0.00931728
Bphy_1692	hypothetical protein	-3.10217	0.0749812
Bphy_1693	ribose-5-phosphate isomerase A	-0.43141	0.596136
Bphy_1694	N-acetylmuramyl-L-alanine amidase, negative regulator of AmpC, AmpD	0.62078	0.603446
Bphy_1695	acyltransferase 3	1.14082	0.176495
Bphy_1696	RNA methyltransferase	-0.0152833	0.916161
Bphy_1697	ribonuclease R	-0.16932	0.915022
Bphy_1698	major facilitator transporter	-0.187346	0.629643
Bphy_1699	TetR family transcriptional regulator	1.19292	0.101969
Bphy_1700	acyl-CoA dehydrogenase	-0.0449585	0.884934
Bphy_1701	3-ketoacyl-(acyl-carrier-protein) reductase	-0.464774	0.33777
Bphy_1702	dehydratase	-1.14738	0.206123
Bphy_1703	acetyl-CoA acetyltransferase	0.184432	0.700043
Bphy_1704	AMP-dependent synthetase and ligase	-0.314055	0.658062
Bphy_1705	hypothetical protein	0.550092	0.803111
Bphy_1706	FAD linked oxidase domain-containing protein	0.067201	0.77678
Bphy_1707	putative lipoprotein	0.925065	0.230653
Bphy_1708	putative transmembrane anti-sigma factor	1.2168	0.455522
Bphy_1709	ECF subfamily RNA polymerase sigma-24 factor	0.98806	0.223856
Bphy_1710	hypothetical protein	-0.285956	0.759465
Bphy_1711	RNA chaperone Hfq	-1.10016	0.203471
Bphy_1712	hypothetical protein	1.78121	0.0175406
Bphy_1713	hypothetical protein	-0.213916	0.60115
Bphy_1714	hypothetical protein	-0.0179352	0.905629
Bphy_1715	putative signal peptide protein	0.460374	0.573777
Bphy_1716	putative signal peptide protein	-0.147557	0.507976
Bphy_1717	putative transposase protein	-0.626405	0.786951
Bphy_1718	AFG1 family ATPase	0.0353755	0.984677
Bphy_1719	dihydrolipoamide dehydrogenase	0.0112844	0.898445
Bphy_1720	dihydrolipoamide succinyltransferase	0.0927975	0.936781
Bphy_1721	2-oxoglutarate dehydrogenase E1 component	-0.458792	0.316013
Bphy_1722	GTP-binding protein TypA	0.264139	0.870144
Bphy_1723	MarR family transcriptional regulator	2.24869	0.33186
Bphy_1724	RND efflux system outer membrane lipoprotein	1.065	0.404999
Bphy_1725	efflux pump membrane protein	1.47808	0.203329
Bphy_1726	EmrB/QacA family drug resistance transporter	0.311328	1
Bphy_1727	tRNA pseudouridine synthase B	2.00713	0.0562278
Bphy_1728	ribosome-binding factor A	2.57197	0.091371
Bphy_1729	translation initiation factor IF-2	0.208207	1
Bphy_1730	transcription elongation factor NusA	0.7887	0.438371
Bphy_1731	hypothetical protein	0.875475	0.421153
Bphy_1732	pseudouridine synthase	-0.650165	0.496316
Bphy_1733	segregation and condensation protein B	-0.352822	0.563698
Bphy_1734	aspartate aminotransferase	-2.18168	0.211967
Bphy_1735	LysR family transcriptional regulator	0.416478	1
Bphy_1736	putative transposase A protein	-0.652144	0.326324
Bphy_1737	hypothetical protein	2.56934	0.00413588
Bphy_1738	hypothetical protein	-0.436866	0.954038
Bphy_1739	hypothetical protein	0.322095	0.549756
Bphy_1740	hypothetical protein	0.539283	0.976807
Bphy_1741	putative signal peptide protein	1.38602	0.0350674
Bphy_1742	hypothetical protein	-0.423252	0.833338
Bphy_1743	antibiotic biosynthesis monooxygenase	-0.331131	1
Bphy_1744	diguanylate phosphodiesterase	-1.10382	0.141858
Bphy_1745	peptidyl-tRNA hydrolase domain-containing protein	-0.875097	0.200785
Bphy_1746	putative transmembrane protein	0.15699	1
Bphy_1747	exodeoxyribonuclease V subunit alpha	-0.807575	0.236829
Bphy_1748	exodeoxyribonuclease V subunit beta	-0.160305	0.618912
Bphy_1749	exodeoxyribonuclease V subunit gamma	-0.258584	0.668933
Bphy_1750	hypothetical protein	0.356046	0.76059
Bphy_1751	hypothetical protein	-0.0602149	0.66575
Bphy_1752	AsnC family transcriptional regulator	1.55034	0.122908
Bphy_1753	cysteine dioxygenase type I	-0.352609	0.820426
Bphy_1754	mechanosensitive ion channel MscS	-0.563391	0.405805
Bphy_1755	NAD-dependent epimerase/dehydratase	-2.10754	0.421989
Bphy_1756	BadM/Rrf2 family transcriptional regulator	-0.590802	0.767666
Bphy_1757	hypothetical protein	-1.47112	0.0148029
Bphy_1758	PfpI family intracellular peptidase	-1.5526	0.011378
Bphy_1759	hypothetical protein	-1.16173	0.707567
Bphy_1760	histidine kinase	-0.960424	0.326564
Bphy_1761	Rh family protein/ammonium transporter	0.789675	0.400945
Bphy_1762	camphor resistance protein CrcB	0.740559	0.429285
Bphy_1763	hypothetical protein	-0.531055	0.581085
Bphy_1764	hypothetical protein	3.25299	0.284411
Bphy_1765	hypothetical protein	1.93218	0.0230891
Bphy_1766	CHAD domain-containing protein	0.323603	0.753166
Bphy_1767	hypothetical protein	0.79758	0.657638
Bphy_1768	PRC-barrel domain-containing protein	0.417299	0.568247
Bphy_1769	IclR family transcriptional regulator	2.98865	0.000634302
Bphy_1770	hypothetical protein	1.99248	0.216945
Bphy_1771	RND family efflux transporter MFP subunit	-0.0305943	0.895509
Bphy_1772	acriflavin resistance protein	1.03973	0.210431
Bphy_1773	acriflavin resistance protein	0.31906	0.507325
Bphy_1774	putative signal peptide transmembrane protein	0.0343888	0.877304
Bphy_1775	alkyl hydroperoxide reductase/ Thiol specific antioxidant/ Mal allergen	0.0577912	0.982984
Bphy_1776	diguanylate phosphodiesterase	1.14211	0.401993
Bphy_1777	diguanylate cyclase/phosphodiesterase	0.577865	0.390197
Bphy_1778	putative signal transduction protein	0.0573343	0.894074
Bphy_1779	diguanylate phosphodiesterase	0.356205	0.645618
Bphy_1780	cationic amino acid ABC transporter periplasmic binding protein	-0.601993	0.285779
Bphy_1781	hypothetical protein	-0.853134	0.140966
Bphy_1782	succinylglutamate desuccinylase	-0.607698	0.403896
Bphy_1783	succinylarginine dihydrolase	-0.420911	0.674634
Bphy_1784	succinylglutamic semialdehyde dehydrogenase	0.252118	0.992935
Bphy_1785	arginine N-succinyltransferase	-0.108661	0.654608
Bphy_1786	arginine/ornithine succinyltransferase subunit alpha	-0.283095	0.622006
Bphy_1787	bifunctional N-succinyldiaminopimelate-aminotransferase/acetylornithine transaminase protein	-0.646327	0.179523
Bphy_1788	AraC family transcriptional regulator	0.619446	0.632882
Bphy_1789	ABC transporter-like protein	-0.216613	0.827941
Bphy_1790	polar amino acid ABC transporter inner membrane subunit	-0.839806	0.309726
Bphy_1791	polar amino acid ABC transporter inner membrane subunit	-1.61707	0.205293
Bphy_1792	type 11 methyltransferase	0.971948	0.225804
Bphy_1793	patatin	-0.752796	0.703807
Bphy_1794	putative lipoprotein	1.4319	0.241627
Bphy_1795	luciferase family protein	-0.50128	0.475565
Bphy_1796	alpha/beta hydrolase fold protein	-1.92996	0.0016665
Bphy_1797	glucose-1-phosphate adenylyltransferase	0.113785	0.685734
Bphy_1798	glycogen synthase	-0.409651	0.782271
Bphy_1799	pyridoxal kinase	-0.165637	0.716488
Bphy_1800	hypothetical protein	0.709185	0.192153
Bphy_1801	putative transmembrane protein	-0.0166422	0.933933
Bphy_1802	AraC family transcriptional regulator	0.649902	0.43181
Bphy_1803	hypothetical protein	1.45711	0.455583
Bphy_1804	major facilitator transporter	-0.0803758	0.992031
Bphy_1805	GntR family transcriptional regulator	0.137475	0.791506
Bphy_1806	LysR family transcriptional regulator	0.267931	0.694573
Bphy_1807	hypothetical protein	-0.226901	0.781258
Bphy_1808	N-formylglutamate amidohydrolase	-0.227365	0.757317
Bphy_1809	N-formimino-L-glutamate deiminase	-0.145678	0.958094
Bphy_1810	imidazolonepropionase	0.409409	0.722183
Bphy_1811	hypothetical protein	0.0356516	0.895691
Bphy_1812	urocanate hydratase	-0.116969	0.67099
Bphy_1813	histidine utilization repressor	0.888281	0.342993
Bphy_1814	histidine ammonia-lyase	0.630037	0.659809
Bphy_1815	hypothetical protein	-0.282489	0.411546
Bphy_1816	NAD-dependent epimerase/dehydratase	0.731327	0.388841
Bphy_1817	hypothetical protein	-0.283991	0.991368
Bphy_1818	hypothetical protein	1.59397	0.0316408
Bphy_1819	activator of Hsp90 ATPase 1 family protein	-0.642166	0.559958
Bphy_1821	xanthine/uracil/vitamin C permease	1.24867	0.370648
Bphy_1822	hypothetical protein	-1.2048	0.188768
Bphy_1823	major facilitator transporter	-0.505198	0.966934
Bphy_1824	major facilitator transporter	0.460868	1
Bphy_1825	amidohydrolase	-0.762047	0.507384
Bphy_1826	LysR family transcriptional regulator	0.604881	0.534571
Bphy_1827	LysR family transcriptional regulator	0.633152	0.614996
Bphy_1828	NADH dehydrogenase	3.17953	0.00708481
Bphy_1829	chromosome replication initiation inhibitor protein	0.988883	0.51562
Bphy_1830	lysine exporter protein LysE/YggA	-4.06922	0.0440101
Bphy_1831	hypothetical protein	-2.52804	0.00314251
Bphy_1832	putative transmembrane protein	-1.75971	0.241514
Bphy_1833	group 1 glycosyl transferase	1.02927	0.310443
Bphy_1834	putative transmembrane protein	-0.252899	0.989742
Bphy_1835	putative transmembrane protein	0.91866	0.415611
Bphy_1836	hypothetical protein	-0.185008	0.925172
Bphy_1839	hypothetical protein	0.547661	0.53429
Bphy_1840	AraC family transcriptional regulator	0.537082	0.704272
Bphy_1841	lysine exporter protein LysE/YggA	-1.87755	0.412568
Bphy_1842	hypothetical protein	-0.611559	0.752067
Bphy_1843	hypothetical protein	-0.753591	0.360959
Bphy_1844	TetR family transcriptional regulator	0.0347867	0.821807
Bphy_1845	LysR family transcriptional regulator	-0.552888	0.824065
Bphy_1846	hypothetical protein	-1.78331	0.218099
Bphy_1847	hypothetical protein	1.35585	0.0514184
Bphy_1848	2-oxoacid dehydrogenase subunit E1	0.0875285	0.801923
Bphy_1849	AsnC family transcriptional regulator	0.418185	1
Bphy_1850	AMP-dependent synthetase and ligase	-0.252151	0.75562
Bphy_1851	hypothetical protein	-0.526904	0.296169
Bphy_1852	hypothetical protein	0.216886	0.876427
Bphy_1853	GDSL family lipase	0.845401	0.56129
Bphy_1854	hypothetical protein	1.97546	0.62701
Bphy_1855	ATP dependent DNA ligase	2.06624	0.046791
Bphy_1856	YcfA family protein	0.844845	1
Bphy_1857	hypothetical protein	0.98218	0.216156
Bphy_1858	hypothetical protein	0.14462	0.902097
Bphy_1859	hypothetical protein	INF	0.000113871
Bphy_1860	hypothetical protein	-0.772929	1
Bphy_1861	hypothetical protein	2.00046	0.00272301
Bphy_1862	hypothetical protein	3.95906	0.0566626
Bphy_1863	glycoside hydrolase family protein	0.482628	0.668459
Bphy_1864	hypothetical protein	INF	0.236937
Bphy_1865	hypothetical protein	0.37859	0.955281
Bphy_1866	hypothetical protein	0.812499	0.432281
Bphy_1867	acyltransferase-like protein	-0.540184	0.171249
Bphy_1868	hypothetical protein	0.719041	1
Bphy_1869	hypothetical protein	-1.62643	0.588385
Bphy_1870	baseplate J family protein	1.60927	0.577057
Bphy_1871	GP46 family protein	1.22536	0.254805
Bphy_1872	phage baseplate assembly protein V	-0.541419	0.989555
Bphy_1873	Mu P family protein	-0.326174	0.999146
Bphy_1874	DNA circulation family protein	1.07607	0.387255
Bphy_1875	hypothetical protein	1.45834	0.363312
Bphy_1876	hypothetical protein	INF	0.758825
Bphy_1877	hypothetical protein	INF	0.310367
Bphy_1878	Mu tail sheath family protein	0.8401	0.586074
Bphy_1880	hypothetical protein	0.708197	0.592396
Bphy_1881	hypothetical protein	INF	0.529431
Bphy_1882	putative phage protein GP20	-0.0325207	0.7561
Bphy_1883	putative phage protein GP19	-1.03975	1
Bphy_1884	hypothetical protein	4.15657	0.0301452
Bphy_1885	peptidase S49	5.18696	0.245546
Bphy_1886	hypothetical protein	INF	0.0338106
Bphy_1887	lambda family phage portal protein	2.07765	0.105695
Bphy_1888	hypothetical protein	INF	0.488784
Bphy_1889	terminase GpA	0.989492	0.246142
Bphy_1890	hypothetical protein	0.778103	0.527157
Bphy_1891	hypothetical protein	0.949205	0.588982
Bphy_1892	hypothetical protein	-1.27247	1
Bphy_1893	hypothetical protein	0.4452	0.713982
Bphy_1894	hypothetical protein	2.05175	0.470235
Bphy_1895	hypothetical protein	1.78642	0.597894
Bphy_1896	hypothetical protein	2.23849	0.506745
Bphy_1897	hypothetical protein	-0.861009	0.930417
Bphy_1898	hypothetical protein	-1.28667	1
Bphy_1899	metallophosphoesterase	2.57912	0.379185
Bphy_1900	hypothetical protein	-0.451011	0.912798
Bphy_1901	hypothetical protein	2.08508	0.600113
Bphy_1902	hypothetical protein	-0.707058	1
Bphy_1903	hypothetical protein	INF	0.23515
Bphy_1904	hypothetical protein	1.80948	0.45582
Bphy_1905	hypothetical protein	-0.796708	0.938556
Bphy_1906	GP60	0.277955	0.543524
Bphy_1907	hypothetical protein	0.351659	0.68948
Bphy_1908	hypothetical protein	1.99192	0.385238
Bphy_1909	hypothetical protein	1.27241	0.444328
Bphy_1910	hypothetical protein	0.507941	0.692967
Bphy_1911	putative phage repressor	-1.35712	0.0228738
Bphy_1912	hypothetical protein	3.55045	0.19528
Bphy_1913	hypothetical protein	2.67286	0.0966184
Bphy_1914	hypothetical protein	0.926328	0.284434
Bphy_1915	hypothetical protein	0.759798	0.367274
Bphy_1916	hypothetical protein	0.80787	0.542606
Bphy_1917	C-5 cytosine-specific DNA methylase	1.11361	0.400423
Bphy_1918	hypothetical protein	3.32772	0.315679
Bphy_1919	hypothetical protein	0.706409	0.430631
Bphy_1920	methyltransferase	1.13412	0.522191
Bphy_1921	hypothetical protein	-2.66736	0.925898
Bphy_1922	hypothetical protein	0.637051	0.457199
Bphy_1923	hypothetical protein	0.639649	0.553974
Bphy_1924	Gp37Gp68 family protein	0.187446	0.775196
Bphy_1925	hypothetical protein	-0.0732672	0.872511
Bphy_1926	hypothetical protein	NA	0.783334
Bphy_1927	integrase family protein	0.361703	0.642905
Bphy_1928	hypothetical protein	-0.935589	0.876054
Bphy_1929	hypothetical protein	-0.180447	0.885835
Bphy_1930	hypothetical protein	0.399436	0.718043
Bphy_1931	hypothetical protein	0.404292	1
Bphy_1932	type VI secretion system Vgr family protein	-1.68925	0.0435062
Bphy_1933	hypothetical protein	-1.22616	0.987789
Bphy_1934	hypothetical protein	-0.121456	1
Bphy_1935	phage transcriptional regulator AlpA	NA	0.689744
Bphy_1936	SSS family solute/sodium (Na+) symporter	-0.746161	0.711443
Bphy_1937	membrane protein	0.0493273	0.78186
Bphy_1938	acetyl-CoA synthetase	-0.0400711	0.762953
Bphy_1939	hypothetical protein	0.462056	0.525739
Bphy_1940	hypothetical protein	-1.27882	0.0332174
Bphy_1941	tartrate/fumarate subfamily Fe-S type hydro-lyase subunit alpha	-0.514856	0.376536
Bphy_1942	bacterioferritin	0.872638	0.170754
Bphy_1943	glutamate racemase	-1.17297	0.275523
Bphy_1944	BFD/(2Fe-2S)-binding domain-containing protein	1.08321	0.290351
Bphy_1945	TonB family protein	0.964432	0.295817
Bphy_1946	MotA/TolQ/ExbB proton channel	0.0584247	0.895414
Bphy_1947	biopolymer transport protein ExbD/TolR	1.77453	0.278467
Bphy_1948	LysR family transcriptional regulator	-1.81939	0.285836
Bphy_1949	pirin domain-containing protein	1.8679	0.093075
Bphy_1950	OsmC family protein	-0.404437	0.594543
Bphy_1951	hypothetical protein	0.2358	0.76254
Bphy_1952	hypothetical protein	1.68224	0.209921
Bphy_1953	hypothetical protein	-0.672078	0.756041
Bphy_1954	putative nitrogen fixation protein VnfA	0.556725	0.427082
Bphy_1955	iron permease FTR1	1.07996	0.346396
Bphy_1956	hypothetical protein	1.1393	0.254263
Bphy_1957	hypothetical protein	1.55396	0.0472787
Bphy_1958	excinuclease ABC subunit B	-0.0449265	0.651327
Bphy_1959	aromatic amino acid aminotransferase	-0.600103	0.449591
Bphy_1960	patatin	0.979983	0.204715
Bphy_1961	3-hydroxybutyrate dehydrogenase	-0.749046	0.117168
Bphy_1962	aldo/keto reductase	-0.504306	0.409664
Bphy_1963	hypothetical protein	-0.466983	0.379994
Bphy_1964	NMT1/THI5-like domain-containing protein	0.960362	0.21014
Bphy_1965	hypothetical protein	-0.704397	0.329845
Bphy_1966	hypothetical protein	-1.68389	0.00145626
Bphy_1967	MerR family transcriptional regulator	0.834726	0.282567
Bphy_1968	heavy metal transport/detoxification protein	-0.0989997	0.86351
Bphy_1969	dTDP-4-dehydrorhamnose reductase	-0.809647	0.316054
Bphy_1970	DNA polymerase III subunit alpha	0.771026	0.433257
Bphy_1971	hypothetical protein	-0.209413	1
Bphy_1972	hypothetical protein	-0.40644	0.711239
Bphy_1973	hypothetical protein	-0.469627	0.627311
Bphy_1974	hypothetical protein	-0.503854	0.528434
Bphy_1975	two component LuxR family transcriptional regulator	1.84097	0.10214
Bphy_1976	hypothetical protein	0.39695	0.586931
Bphy_1977	hypothetical protein	0.319855	0.745704
Bphy_1978	peptidase M14 carboxypeptidase A	-0.11891	0.952624
Bphy_1979	hypothetical protein	1.04546	0.257389
Bphy_1980	hypothetical protein	0.253734	0.53286
Bphy_1981	putative aminotransferase	0.375813	0.637614
Bphy_1982	glutathione S-transferase domain-containing protein	-0.0156302	0.888976
Bphy_1983	3-hydroxy-acyl-CoA dehydrogenase	0.599181	0.439507
Bphy_1984	enoyl-CoA hydratase	-1.36584	0.105004
Bphy_1985	phosphoglycerate mutase	2.01676	0.0231438
Bphy_1986	aminoglycoside phosphotransferase	0.649692	0.542072
Bphy_1987	acyl-CoA dehydrogenase domain-containing protein	-0.461277	0.63475
Bphy_1988	glutathione S-transferase domain-containing protein	-0.66598	0.143375
Bphy_1989	dehydratase	-0.123168	0.700942
Bphy_1990	dehydratase	-0.491667	0.597655
Bphy_1991	acyl-CoA dehydrogenase domain-containing protein	0.816086	0.263008
Bphy_1992	acyl-CoA dehydrogenase domain-containing protein	0.61181	0.427613
Bphy_1993	hypothetical protein	0.519086	0.548504
Bphy_1994	NUDIX hydrolase	-0.490324	0.501068
Bphy_1995	hypothetical protein	-0.302834	0.758538
Bphy_1996	NADH dehydrogenase subunit N	0.442898	0.571155
Bphy_1997	NADH dehydrogenase subunit M	0.456812	0.629802
Bphy_1998	NADH dehydrogenase subunit L	0.621367	0.370025
Bphy_1999	NADH dehydrogenase subunit K	-0.115092	0.97039
Bphy_2000	NADH dehydrogenase subunit J	1.29923	0.175219
Bphy_2001	NADH dehydrogenase subunit I	1.32192	0.510825
Bphy_2002	NADH dehydrogenase subunit H	0.364147	0.703607
Bphy_2003	NADH dehydrogenase subunit G	0.357913	0.783235
Bphy_2004	NADH-quinone oxidoreductase subunit F	0.863403	0.220473
Bphy_2005	NADH dehydrogenase subunit E	0.347496	0.745508
Bphy_2006	NADH dehydrogenase subunit D	0.428149	0.661314
Bphy_2007	NADH dehydrogenase subunit C	0.882636	0.204316
Bphy_2008	NADH dehydrogenase subunit B	-0.577768	0.439272
Bphy_2009	NADH dehydrogenase subunit A	-0.570259	0.42934
Bphy_2010	preprotein translocase subunit SecG	0.150951	0.859691
Bphy_2011	triosephosphate isomerase	-1.40878	0.0849933
Bphy_2012	PIG3 family NAD(P)H quinone oxidoreductase	-1.93895	0.00488944
Bphy_2013	polynucleotide phosphorylase/polyadenylase	0.365984	0.644745
Bphy_2014	30S ribosomal protein S15	-0.593789	0.182823
Bphy_2015	branched chain amino acid ABC transporter periplasmic ligand-binding protein	1.02612	0.120629
Bphy_2016	putative lipoprotein	1.16115	0.088234
Bphy_2017	2-isopropylmalate synthase	1.74793	0.00618352
[truncated: 5,441 more rows]
