# Supplementary material for: Metabolomics and Transcriptomics Identify Multiple Downstream Targets of Paraburkholderia phymatum σ54 During Symbiosis with Phaseolus vulgaris
Source: Int J Mol Sci. 2018 Apr 1;19(4):1049. doi: 10.3390/ijms19041049 (PMC5979394; doi:10.3390/ijms19041049)
Supplement: Supplementary file 1 [file ijms-19-01049-s001.zip › Supplementary files_images+tables/Table S7_20180226.xlsx]

## Sheet: injections
Table S7: Raw metabolomics data including injections, ions, annotations and intensities.
dsIdx	dsActive	dsCode	dsExpCode	dsPert	dsAmount	dsSequence	dsUser1	dsUser2	dsUser3	dsUser4
3	TRUE	20170705211148872-1833317	E222075	uninfected root	1			gipi2_20	24	1
4	TRUE	20170705211150265-1833318	E222075	uninfected root	1			gipi2_20	24	1
5	TRUE	20170705211151980-1833319	E222075	Bphy wt	1			gipi2_02	8	1
6	TRUE	20170705211153306-1833320	E222075	Bphy wt	1			gipi2_02	8	1
15	TRUE	20170705211205017-1833329	E222075	rpoN mt	1			gipi2_18	24	1
16	TRUE	20170705211206364-1833330	E222075	rpoN mt	1			gipi2_18	24	1
21	TRUE	20170705211213095-1833335	E222075	uninfected root	1			gipi2_21	24	1
22	TRUE	20170705211214421-1833336	E222075	uninfected root	1			gipi2_21	24	1
25	TRUE	20170705211218383-1833339	E222075	Bphy wt	1			gipi2_01	8	1
26	TRUE	20170705211219646-1833340	E222075	Bphy wt	1			gipi2_01	8	1
29	TRUE	20170705211224001-1833343	E222075	rpoN mt	1			gipi2_17	24	1
30	TRUE	20170705211225231-1833344	E222075	rpoN mt	1			gipi2_17	24	1
41	TRUE	20170705211240149-1833355	E222075	rpoN mt	1			gipi2_16	24	1
42	TRUE	20170705211241538-1833356	E222075	rpoN mt	1			gipi2_16	24	1
43	TRUE	20170705211242982-1833357	E222075	Bphy wt	1			gipi2_03	8	1
44	TRUE	20170705211244277-1833358	E222075	Bphy wt	1			gipi2_03	8	1
47	TRUE	20170705211248293-1833361	E222075	uninfected root	1			gipi2_19	24	1
48	TRUE	20170705211249603-1833362	E222075	uninfected root	1			gipi2_19	24	1

## Sheet: ions
ionIdx	ionMz	ionActive	ionAverageInt	ionQualTIC	Top annotation name	Top annotation ids	Top annotation formula	Top annotation ion	Top annotation score
1	57.0341	1	66411.1	0.922953	Acetone	C00207	C3H6O	-H(-)	100
2	58.0294	1	8157.2	0.731228	Acrolein; Acetamide	C05986; C06735	C2H5NO; C3H4O	-H(-); -H(-) [+3]	100
3	59.0498	1	10413.7	-0.102411	Propanol	C01845	C3H8O	-H(-)	100
4	60.994	1	8415.86	-0.273712	Carbonic acid	C01353	H2CO3	-H(-)	100
5	69.0343	1	12911.8	0.372171	Butynol	C20701	C4H6O	-H(-)	100
6	71.0137	1	765651	0.955883	Propenoic acid C3:1	C00511; C00546	C3H4O2	-H(-)	100
7	72.0089	1	2795.94	0.784616	Propynoate; Iminoacetate	C00804; C15809	C2H3NO2; C3H2O2	-H(-); -H(-) [+3]	100
8	72.0453	1	4196.73	0.711518	Butynol; Aminoacetone	C01888; C03134; C05665; C20701	C3H7NO; C4H6O	-H(-); -H(-) [+3]	100
9	72.9929	1	97549.5	0.908878	Glyoxylic acid	C00048	C2H2O3	-H(-)	100
10	73.0294	1	90608.5	0.937903	C3:0 (Propionic acid)	C00163; C00424; C00937; C05999; C17530	C3H6O2	-H(-)	100
11	74.0247	1	18546.5	0.77972	Propenoic acid C3:1; Glycine	C00037; C00511; C00546	C2H5NO2; C3H4O2	-H(-); -H(-) [+3]	100
12	75.0087	1	16269.2	0.846824	Glycolate	C00160	C2H4O3	-H(-)	100
13	83.0501	1	8408.25	0.370194	3-Methyl-2-butenal	C07330	C5H8O	-H(-)	100
14	84.0454	1	4013.95	0.875281	Acetone cyanohydrin	C02659	C4H7NO	-H(-)	100
15	85.0293	1	146632	0.961254	Succinic aldehyde	C00741	C4H6O2	-H(-)	100
16	86.0609	1	3220.41	0.694348	3-Methyl-2-butenal; 4-Aminobutyraldehyde	C00555; C07330	C4H9NO; C5H8O	-H(-); -H(-) [+3]	100
17	87.0086	1	102713	0.951095	Pyruvate	C00022; C00222	C3H4O3	-H(-)	100
18	87.045	1	21818.8	0.873535	C4:0 (Butyric acid)	C00246; C00810; C01769	C4H8O2	-H(-)	100
19	88.0403	1	78358.4	0.944579	Succinic aldehyde; Alanine	C00041; C00099; C00133; C00213; C00741; C01401	C3H7NO2; C4H6O2	-H(-); -H(-) [+3]	100
20	88.988	1	28384.4	0.901758	Oxalic acid	C00209	C2H2O4	-H(-)	100
21	89.0244	1	183670	0.971861	Lactate	C00184; C00186; C00256; C00577; C01013	C3H6O3	-H(-)	100
22	91.04	1	3374.55	0.71695	Glycerol	C00116	C3H8O3	-H(-)	100
23	93.0344	1	10627.3	0.797911	Phenol	C00146	C6H6O	-H(-)	100
24	94.9805	1	1.12926e+06	-0.86359	Methanesulfonic acid	C11145	CH4SO3	-H(-)	100
25	95.0137	1	14738.2	0.752069	Furfural	C07090; C14279	C5H4O2	-H(-)	100
26	98.0611	1	29953.4	0.78795	(2R)-2-Hydroxy-2-methylbutanenitrile	C18796	C5H9NO	-H(-)	100
27	100.04	1	31119.9	0.711304	Homoserine lactone	C01234	C4H7NO2	-H(-)	100
28	100.077	1	28076.2	0.789639	Cyclohexanone; Pentanamide	C00414; C12455; C16310	C5H11NO; C6H10O	-H(-); -H(-) [+3]	100
29	101.026	1	922412	-0.721809	Oxobutanoic acid	C00109; C00164; C00232; C00349; C06002	C4H6O3	-H(-)	29
30	102.056	1	108571	0.914285	Aminobutanoic acid (ABA)	C00334; C01205; C02356; C03284	C4H9NO2	-H(-)	100
31	103.004	1	168170	0.614392	Hydroxypyruvate	C00168; C00383; C01146	C3H4O4	-H(-)	100
32	103.04	1	338898	0.902316	Hydroxybutanoic acid	C00989; C01089; C05984; C06001	C4H8O3	-H(-)	100
33	104.035	1	44154.2	0.789217	Oxobutanoic acid; Serine	C00065; C00109; C00164; C00232; C00349; C00740; C06002	C3H7NO3; C4H6O3	-H(-); -H(-) [+3]	100
34	105.019	1	162972	0.909772	D-Glyceric acid	C00258	C3H6O4	-H(-)	100
35	107.05	1	77991.6	0.91335	Benzyl alcohol	C01467	C7H8O	-H(-)	100
36	109.029	1	148283	0.960252	Catechol	C00090	C6H6O2	-H(-)	100
37	109.041	1	75557.6	-0.777416	N-Acetylimidazole	C05130	C5H6N2O	-H(-)	100
38	110.035	1	21404.5	-0.486802	Cytosine	C00380	C4H5N3O	-H(-)	100
39	111.009	1	640252	0.756297	Furoic acid	C01546	C5H4O3	-H(-)	100
40	111.02	1	66000.5	0.425906	Uracil	C00106	C4H4N2O2	-H(-)	100
41	112.04	1	55208.8	0.485211	Catechol; Pyrroline carboxylic acid	C00090; C03912	C5H7NO2; C6H6O2	-H(-); -H(-) [+3]	100
42	112.052	1	268082	-0.954487	N-Acetylimidazole; Creatinine	C00791; C05130	C4H7N3O; C5H6N2O	-H(-); -H(-) [+3]	100
43	113.025	1	542682	0.904094	2-Hydroxy-2,4-pentadienoic acid	C07091	C5H6O3	-H(-)	100
44	113.036	1	74735.5	0.445436	Dihydrouracil	C00429; C02512; C02565	C4H6N2O2	-H(-)	100
45	113.061	1	652470	0.925724	2-Hydroxycyclohexan-1-one	C01147; C01880	C6H10O2	-H(-)	100
46	114.056	1	224280	0.705255	Proline	C00148	C5H9NO2	-H(-)	100
47	115.004	1	4.31804e+06	0.92299	Fumarate	C00122; C01384	C4H4O4	-H(-)	100
48	115.04	1	445860	0.962913	Ketovaline	C00141; C03273	C5H8O3	-H(-)	100
49	116.035	1	25487.6	0.420324	2-Hydroxy-2,4-pentadienoic acid; Aspartate semialdehyde	C00441; C07091	C4H7NO3; C5H6O3	-H(-); -H(-) [+3]	100
50	116.072	1	205501	0.821776	2-Hydroxycyclohexan-1-one; Valine; Betaine	C00183; C00719; C01147; C01880	C5H11NO2; C6H10O2	-H(-); -H(-) [+3]	100
51	117.019	1	374829	0.852139	Succinate	C00042; C02170	C4H6O4	-H(-)	100
52	118.051	1	157363	0.907834	Ketovaline; Threonine	C00141; C00188; C00263; C03273; C05519	C4H9NO3; C5H8O3	-H(-); -H(-) [+3]	100
53	118.981	1	229887	0.606107	Mercaptopyruvic acid	C00957	C3H4O3S	-H(-)	100
54	119.017	1	12359.2	-0.480089	Fumarate; 3-(Methylthio)propionic acid	C00122; C01384; C08276	C4H4O4; C4H8O2S	-H(-) [+4]; -H(-)	100
55	119.05	1	127369	0.972084	Phenylacetaldehyde	C00601; C05627; C06758; C07209; C07214	C8H8O	-H(-)	100
56	120.012	1	9828.67	0.792374	Cys	C00097; C00736	C3H7NO2S	-H(-)	100
57	120.045	1	22503.4	0.0162337	Benzamide	C09815	C7H7NO	-H(-)	100
58	120.996	1	24907.7	0.57692	3-Mercaptolactate	C05823	C3H6O3S	-H(-)	100
59	121.03	1	1.16809e+06	0.987378	Benzoate	C00180; C00633; C03067	C7H6O2	-H(-)	100
60	121.041	1	84221.8	0.924813	Nicotinamide	C00153	C6H6N2O	-H(-)	100
61	122.025	1	57764	0.0468638	Nicotinate	C00253	C6H5NO2	-H(-)	100
62	124.007	1	67538.5	0.78662	3-Mercaptolactate; Taurine	C00245; C05823	C2H7NO3S; C3H6O3S	-H(-); -H(-) [+3]	100
63	124.051	1	30027.8	-0.558313	Nicotinamide; Methylcytosine	C00153; C02376	C5H7N3O; C6H6N2O	-H(-); -H(-) [+3]	100
64	125.024	1	380763	0.817948	Pyrogallic acid	C02814; C11101	C6H6O3	-H(-)	100
65	125.035	1	70200.6	-0.913975	Nicotinate; Thymine	C00178; C00253; C02835	C5H6N2O2; C6H5NO2	-H(-); -H(-) [+3]	100
66	125.046	1	17701.1	-0.316098	5-Amino-4-imidazolecarboxyamide	C04051	C4H6N4O	-H(-)	100
67	126.056	1	48075	0.78859	Orcinol; (S)-2,3,4,5-Tetrahydropyridine-2-carboxylate	C00450; C02923; C06730	C6H9NO2; C7H8O2	-H(-); -H(-) [+3]	100
68	126.093	1	3674.59	0.197803	N-Cyclohexylformamide	C11519	C7H13NO	-H(-)	100
69	127.051	1	129615	-0.295722	Dihydrothymine	C05715	C5H8N2O2	-H(-)	100
70	128.011	1	2948.82	0.725477	Cyanuric acid	C06554	C3H3N3O3	-H(-)	100
71	128.035	1	454896	0.336294	Pyrogallic acid; Oxoproline	C01879; C02814; C04281; C04282; C11101	C5H7NO3; C6H6O3	-H(-); -H(-) [+3]	100
72	128.072	1	223616	0.975437	Pipecolate	C00408; C05936	C6H11NO2	-H(-)	100
73	129.019	1	294687	0.966455	Itaconate	C00433; C00490; C02226	C5H6O4	-H(-)	100
74	129.056	1	172165	0.909398	4-Methyl-2-oxopentanoate	C00233; C00671; C12314	C6H10O3	-H(-)	100
75	129.104	1	8025.31	0.438376	N-Acetylputrescine	C02714	C6H14N2O	-H(-)	100
76	130.051	1	107517	0.951684	5-Aminolevulinic acid	C00430; C01110; C01157; C01165; C03741	C5H9NO3	-H(-)	100
77	130.087	1	346216	0.653837	(Iso)Leucine	C00123; C00407	C6H13NO2	-H(-)	100
78	131.035	1	210141	0.909111	Glutarate	C00489; C00900; C04181; C06010	C5H8O4	-H(-)	100
79	131.047	1	52132	0.913494	Asparagine	C00152; C01043; C02642	C4H8N2O3	-H(-)	100
80	131.071	1	269044	0.951854	D-2-Hydroxyisocaproate	C06103	C6H12O3	-H(-)	100
81	131.083	1	197987	0.852617	Pipecolate; Ornithine	C00077; C00408; C00515; C05936	C5H12N2O2; C6H11NO2	-H(-); -H(-) [+3]	100
82	132.03	1	200362	0.953497	Itaconate; Aspartate	C00049; C00402; C00433; C00490; C02226	C4H7NO4; C5H6O4	-H(-); -H(-) [+3]	100
83	132.042	1	56695.5	0.956611	Ureidoglycine	C02091	C3H7N3O3	-H(-)	100
84	133.014	1	2.52845e+07	0.874959	Malate	C00149; C00497	C4H6O5	-H(-)	100
85	134.061	1	46993	0.716868	Cinnamaldehyde; 2-Phenylacetamide	C00903; C02505; C16075; C19714	C8H9NO; C9H8O	-H(-); -H(-) [+3]	100
86	135.045	1	182944	0.908345	Phenyl acetate	C01454; C03765; C06224; C07085; C07086; C07211; C07215; C10700	C8H8O2	-H(-)	100
87	136.04	1	99140.9	0.785459	Anthranilate	C00108; C00568	C7H7NO2	-H(-)	100
88	136.077	1	10329.7	0.169271	Tyramine	C00483	C8H11NO	-H(-)	100
89	137.061	1	51689.1	-0.447456	3-Methoxybenzyl alcohol	C20694	C8H10O2	-H(-)	100
90	137.098	1	70155.6	-0.823165	Isophorone	C16323	C9H14O	-H(-)	100
91	139.976	1	13883.2	-0.439843	Carbamoyl phosphate	C00169	CH4NO5P	-H(-)	100
92	140.035	1	76701.1	-0.683538	4-Hydroxybenzoate; 2-Aminomuconate semialdehyde	C00156; C00587; C00805; C04226	C6H7NO3; C7H6O3	-H(-); -H(-) [+3]	100
93	140.083	1	35926	0.465552	Histidinol	C00860	C6H11N3O	-H(-)	100
94	140.108	1	5268.16	-0.107404	Isophorone; Tropine	C00729; C16323	C8H15NO; C9H14O	-H(-); -H(-) [+3]	100
95	141.02	1	870965	-0.927122	2-Hydroxymuconate semialdehyde	C00682; C02480; C03586; C14610; C20448	C6H6O4	-H(-)	100
96	141.067	1	163474	0.756396	Ectoine	C06231	C6H10N2O2	-H(-)	100
97	143.051	1	34653.8	0.905794	2-Naphthol	C14786; C14787	C10H8O	-H(-)	100
98	143.108	1	85226.6	0.332772	Octanoic acid	C06423	C8H16O2	-H(-)	100
99	144.03	1	34606.1	0.844588	2-Hydroxymuconate semialdehyde; 2-Oxoglutaramate	C00682; C00940; C02480; C03586; C14610; C20448	C5H7NO4; C6H6O4	-H(-); -H(-) [+3]	100
100	144.067	1	70207.3	0.932031	4-Acetamidobutanoate	C02946; C03239; C04076	C6H11NO3	-H(-)	100
101	145.014	1	564747	0.958554	Oxoglutarate	C00026	C5H6O5	-H(-)	100
102	145.05	1	174887	0.855667	2-Dehydropantoate	C00966; C06006; C14463; C16272	C6H10O4	-H(-)	100
103	145.062	1	459420	0.958454	Glutamine	C00064; C00819	C5H10N2O3	-H(-)	100
104	145.098	1	156034	0.661535	Lysine	C00047; C00739; C01142	C6H14N2O2	-H(-)	100
105	146.046	1	710462	0.959371	Glutamate; 5-(2-Hydroxyethyl)-4-methylthiazole	C00025; C00217; C00302; C00979; C04294; C05938	C5H9NO4; C6H9NOS	-H(-); -H(-) [+4]	100
106	147.03	1	709408	0.941313	Hydroxyglutarate	C02612; C02630; C06032	C5H8O5	-H(-)	100
107	147.045	1	107613		Cinnamate	C00423; C05608	C9H8O2	-H(-)	100
108	147.066	1	129304	0.920559	Mevalonate	C00418; C00522; C06007	C6H12O4	-H(-)	100
109	148.041	1	38120.5	0.802004	(S)-4-Hydroxymandelonitrile	C03742	C8H7NO2	-H(-)	100
110	149.009	1	494848	0.963946	Tartaric acid	C00552; C00898	C4H6O6	-H(-)	100
111	149.046	1	2.69882e+06	0.877856	Pentose	C00121; C00181; C00259; C00309; C00310	C5H10O5	-H(-)	100
112	150.043	1	14256.3	0.937613	Guanine	C00242	C5H5N5O	-H(-)	100
113	151.026	1	31143.4	0.899282	4-Methylthio-2-oxobutanoic acid; Xanthine	C00385; C01180	C5H4N4O2; C5H8O3S	-H(-); -H(-) [+4]	100
114	151.04	1	152776	0.941951	4-Hydroxyphenylacetate	C00642; C01983; C01984; C04043; C05593; C05852; C13636; C14088; C14103	C8H8O3	-H(-)	100
115	151.062	1	104930	0.931402	Xylitol; Glutamate	C00025; C00217; C00302; C00379; C00474; C00532; C00979; C05938	C5H12O5; C5H9NO4	-H(-); -H(-) [+5]	100
116	151.113	1	10318.4	0.555128	Limonene-1,2-epoxide	C07271; C11938; C11941; C19081	C10H16O	-H(-)	100
117	152.002	1	12772.6	0.858769	3-Sulfino-L-alanine	C00606	C3H7NO4S	-H(-)	100
118	152.072	1	18511.6	0.526609	4-Coumaryl alcohol; Dopamine	C02646; C03758; C05629	C8H11NO2; C9H10O2	-H(-); -H(-) [+3]	100
119	152.083	1	7754.5	-0.165544	2,4-Diamino-6-hydroxylaminotoluene; Mevalonate	C00418; C00522; C06007; C16399	C6H12O4; C7H11N3O	-H(-) [+5]; -H(-)	100
120	152.996	1	20413.3	0.894389	Propanoyl phosphate	C02876	C3H7O5P	-H(-)	100
121	153.019	1	64452.2	0.898103	3,4-Dihydroxybenzoate	C00230; C00628	C7H6O4	-H(-)	100
122	154.062	1	132017	0.938699	Histidine; Pentose	C00121; C00135; C00181; C00259; C00309; C00310	C5H10O5; C6H9N3O2	-H(-) [+5]; -H(-)	100
123	154.975	1	29932.7	0.747654	2-Phosphoglycolate	C00988	C2H5O6P	-H(-)	100
124	155.035	1	190349	0.957606	3-Methyl-cis,cis-hexadienedioate	C04112; C04558; C04559; C06210; C06760	C7H8O4	-H(-)	100
125	155.047	1	22852.2	0.828049	4-Imidazolone-5-propanoate	C03680	C6H8N2O3	-H(-)	66
126	155.144	1	3575.37	0.658357	(+)-Neomenthol	C00553	C10H20O	-H(-)	100
127	157.037	1	24375.2	0.838337	Allantoin; N-Methylethanolamine phosphate	C01210; C02348; C02350; C04122	C3H10NO4P; C4H6N4O3	-H(-) [+3]; -H(-)	100
128	157.05	1	875580	0.90165	Isopropylmaleate; alpha-Oxo-benzeneacetic acid	C02137; C02631	C7H10O4; C8H6O3	-H(-); -H(-) [+8]	100
129	157.062	1	56258	0.95981	5-Hydroxyectoine	C16432	C6H10N2O3	-H(-)	100
130	158.061	1	49996.6	0.108558	1-Naphthaldehyde; Indole-3-acetaldehyde	C00637; C14090; C14099	C10H9NO; C11H8O	-H(-); -H(-) [+3]	100
131	159.03	1	223041	0.973374	Oxoadipate	C00322; C00846; C16159; C20781	C6H8O5	-H(-)	100
132	159.045	1	35212.5	0.93321	Naphthalene-1,2-diol	C03012	C10H8O2	-H(-)	100
133	159.078	1	130927	0.956245	Ala-Ala	C00993; C06442	C6H12N2O3	-H(-)	100
134	160.04	1	68682.5	0.612156	4,8-Dihydroxyquinoline	C05637; C05639	C9H7NO2	-H(-)	100
135	160.061	1	1.00048e+06	0.942872	Isopropylmaleate; Aminoadipate	C00956; C01077; C02631	C6H11NO4; C7H10O4	-H(-); -H(-) [+3]	100
136	161.046	1	1.34217e+06	0.947109	Hydroxyadipate	C03827; C18028	C6H10O5	-H(-)	100
137	162.041	1	27407	0.950705	Hydroxy-Glu	C05947	C5H9NO5	-H(-)	100
138	163.039	1	113722	0.844619	Coumarate	C00166; C00811; C02763; C05838; C10945; C12621	C9H8O3	-H(-)	100
139	163.061	1	254496	0.920187	Deoxyhexose	C01019; C20835; C20836	C6H12O5	-H(-)	100
140	164.021	1	87327.9	-0.915268	4-Methylthiobutylthiohydroximate	C17243	C5H11NOS2	-H(-)	100
141	164.035	1	26102.5	-0.0139856	Formylanthranilate	C05653	C8H7NO3	-H(-)	100
142	164.072	1	103367	0.781958	Phenylalanine	C00079; C02265	C9H11NO2	-H(-)	100
143	165.019	1	116810	-0.0873255	Phthalate	C03590	C8H6O4	-H(-)	100
144	165.092	1	18455	0.733918	C10:3	C11924	C10H14O2	-H(-)	100
145	166.016	1	18642.4	0.826654	Quinolinate	C03722	C7H5NO4	-H(-)	37
146	166.061	1	14614.1	0.609291	4,8-Dihydroxyquinoline; 2,4-Diamino-6-nitrotoluene; Hydroxyadipate	C03827; C05637; C05639; C16396; C18028	C6H10O5; C7H9N3O2; C9H7NO2	-H(-) [+5]; -H(-); -H(-) [+6]	100
147	166.087	1	11065.9	0.272931	1-Naphthaldehyde; 3-Methoxytyramine; Indole-3-acetaldehyde	C00637; C05587; C14090; C14099	C10H9NO; C11H8O; C9H13NO2	-H(-) [+8]; -H(-) [+11]; -H(-)	100
148	166.975	1	18813.4	0.796237	Phosphoenolpyruvate	C00074	C3H5O6P	-H(-)	100
149	167.021	1	14995.9	0.822412	Urate	C00366	C5H4N4O3	-H(-)	100
150	167.035	1	385822	0.988081	Homogentisate	C00544; C01161; C03198; C05343; C05577; C07087; C14109	C8H8O4	-H(-)	100
151	167.071	1	27548.4	0.819123	N-Trimethyl-2-aminoethylphosphonate; Naphthalene-1,2-diol	C03012; C06459	C10H8O2; C5H15NO3P	-H(-) [+8]; -H(-)	100
152	167.082	1	43864.6	0.285066	Phenylalanine; Pyridoxamine	C00079; C00534; C02265	C8H12N2O2; C9H11NO2	-H(-); -H(-) [+3]	100
153	168.007	1	28319.2	0.867545	Glyphosate	C11638	C3H8NO5P	-H(-)	100
154	168.066	1	19491.9	0.641131	3-Methoxy-4-hydroxyphenylacetaldehyde; Pyridoxine	C00314; C00547; C05581; C11457; C12206	C8H11NO3; C9H10O3	-H(-); -H(-) [+3]	100
155	169.013	1	42114.9	0.893842	Gallate	C01424	C7H6O5	-H(-)	100
156	169.05	1	24845.6	0.788226	3,4-Dihydroxyphenylethyleneglycol	C05576	C8H10O4	-H(-)	100
157	170.046	1	19048	0.668216	Homogentisate; 2,3,4,5-Tetrahydrodipicolinate; Phenylacetothiohydroximate	C00544; C01161; C03198; C03719; C03972; C05343; C05577; C07087; C14109	C7H9NO4; C8H8O4; C8H9NOS	-H(-); -H(-) [+3]; -H(-) [+4]	100
158	171.007	1	36737	0.915594	sn-Glycerol 3-phosphate; Cysteic acid	C00093; C00506	C3H7NO5S; C3H9O6P	-H(-) [+3]; -H(-)	100
159	171.03	1	47232.7	0.928586	3-Dehydroshikimate	C02637; C03063; C05600; C07478; C07479; C18306	C7H8O5	-H(-)	100
160	171.103	1	440208	0.942188	9-Oxononanoic acid	C16322	C9H16O3	-H(-)	100
161	171.139	1	102952	-0.442484	Decanoic acid (FA10:0)	C01571	C10H20O2	-H(-)	100
162	172.04	1	26868.8	0.571617	2-Quinolinecarboxylic acid	C14040	C10H7NO2	-H(-)	100
163	172.061	1	1.1844e+06	0.984204	3,4-Dihydroxyphenylethyleneglycol; Acetyl-Glu-semialdehyde; Formylanthranilate	C01250; C05576; C05653	C7H11NO4; C8H10O4; C8H7NO3	-H(-); -H(-) [+3]; -H(-) [+8]	100
164	173.009	1	180663	0.942028	Aconitate	C00417; C05422	C6H6O6	-H(-)	100
165	173.045	1	72893.3	0.926564	Shikimate; Phthalate	C00493; C03590; C04236; C18307	C7H10O5; C8H6O4	-H(-); -H(-) [+8]	100
166	173.072	1	119089	0.927962	Indole-acetamide	C02693	C10H10N2O	-H(-)	100
167	173.093	1	93826.2	0.967228	Acetylornithine	C00437	C7H14N2O3	-H(-)	100
168	173.104	1	159216	0.883195	Arginine	C00062; C00792	C6H14N4O2	-H(-)	100
169	174.056	1	57885.3	0.930327	Indole-3-acetate	C00954; C05634	C10H9NO2	-H(-)	100
170	175.025	1	55496.9	0.94151	Hexuronic acid; Ascorbate	C00072; C02670; C04349; C06033	C6H8O6	-H(-)	100
171	175.036	1	39534.2	0.935228	Carbamoyl-Asp	C00438	C5H8N2O5	-H(-)	100
172	175.047	1	72939.8	0.94427	Allantoate	C00499	C4H8N4O4	-H(-)	100
173	175.061	1	1.14398e+07	0.964933	3-Propylmalate; Homogentisate	C00544; C01161; C02504; C03198; C04411; C05343; C05577; C07087; C14109	C7H12O5; C8H8O4	-H(-); -H(-) [+8]	100
174	177.04	1	177963	0.933127	Glucono-lactone	C00198; C00204; C01040; C01115; C01216; C03383; C05394	C6H10O6	-H(-)	100
175	179.035	1	105399	0.953796	3-(4-Hydroxyphenyl)pyruvate	C01179; C01197; C05350; C12623	C9H8O4	-H(-)	100
176	179.056	1	1.66019e+06	0.964116	Hexose	C00031; C00095; C00124; C00137; C00159; C00221; C00267; C00984; C01720; C01825; C02336	C6H12O6	-H(-)	100
177	180.066	1	374391	0.983519	Coniferyl aldehyde; Tyrosine; 2-Quinolinecarboxylic acid	C00082; C02666; C14040; C19712	C10H10O3; C10H7NO2; C9H11NO3	-H(-) [+3]; -H(-) [+8]; -H(-)	100
178	181.037	1	16866.4	0.812012	7-Methyluric acid	C16355; C16359	C6H6N4O3	-H(-)	100
179	182.97	1	213768	0.824309	3-Phosphonooxypyruvate	C03232	C3H5O7P	-H(-)	100
180	183.017	1	44507.3	0.900764	5-Hydroxyisourate	C11821	C5H4N4O4	-H(-)	100
181	183.066	1	21137.7	0.561301	7-Methyl-2-hydroxy-6-oxoocta-2,4-dienoate; Choline-P	C00588; C11588	C5H15NO4P; C9H12O4	-H(-); -H(-)	100
182	184.002	1	131654	0.863976	6-Thiourate; Phosphoserine	C01005; C16613	C3H8NO6P; C5H4N4O2S	-H(-); -H(-) [+1]	100
183	184.986	1	51734.1	0.914109	Phosphoglycerate	C00197; C00631	C3H7O7P	-H(-)	100
184	186.041	1	14957.7	0.828993	(2S,4S)-4-Hydroxy-2,3,4,5-tetrahydrodipicolinate	C20258	C7H9NO5	-H(-)	100
185	186.113	1	85150.7	0.952106	8-Amino-7-oxononanoate	C01092	C9H17NO3	-H(-)	100
186	187.145	1	4476.91	0.670805	7,8-Diaminononanoate	C01037	C9H20N2O2	-H(-)	100
187	188.035	1	48324.9	0.892224	1-Nitronaphthalene-5,6-oxide	C14800; C14802	C10H7NO3	-H(-)	100
188	188.056	1	189264	0.955658	Acetyl-Glu	C00624	C7H11NO5	-H(-)	100
189	188.986	1	32393.8	0.570385	3-Sulfocatechol	C06336	C6H6O5S	-H(-)	100
190	189.004	1	13885.3	0.862695	Oxalosuccinate	C05379	C6H6O7	-H(-)	100
191	189.04	1	59553	0.948441	3-Dehydroquinate	C00944; C05601; C06201	C7H10O6	-H(-)	100
192	189.077	1	1.45759e+06	0.984277	(R)-3-((R)-3-Hydroxybutanoyloxy)butanoate; 3-(2,3-Dihydroxyphenyl)propanoate	C04044; C04546; C05583; C12622	C8H14O5; C9H10O4	-H(-); -H(-) [+8]	100
193	189.088	1	1.20296e+07	0.977639	Diaminopimelate	C00666; C00680	C7H14N2O4	-H(-)	100
194	190.052	1	34487.5	0.935011	5-Hydroxyindoleacetate	C05635; C16596	C10H9NO3	-H(-)	100
195	191.02	1	3.67934e+06	0.890449	(Iso)Citrate	C00158; C00311; C00679; C03921	C6H8O7	-H(-)	100
196	191.056	1	263507	0.975339	Quinate	C00296	C7H12O6	-H(-)	100
197	191.144	1	12388	0.541674	beta-Ionone	C12287	C13H20O	-H(-)	100
198	192.066	1	46567	0.946206	3-Carbamoyl-2-phenylpropionaldehyde	C16587; C16595	C10H11NO3	-H(-)	100
199	192.99	1	12976	0.549944	2-Chloro-3-oxoadipate	C12836	C6H7ClO5	-H(-)	25
200	193.035	1	67690.7	0.951026	Hexuronate	C00191; C00333; C00905; C01062	C6H10O7	-H(-)	100
201	193.05	1	66865.9	0.963631	Ferulate	C01494; C12204	C10H10O4	-H(-)	100
202	194.069	1	14831.6	0.871669	2-Amino-4-hydroxy-6-hydroxymethyl-7,8-dihydropteridine	C01300	C7H9N5O2	-H(-)	100
203	195.051	1	1.05181e+07	0.959887	Hexonic acid	C00257; C00514; C00770; C00800; C00817	C6H12O7	-H(-)	100
204	196.098	1	8129.49	0.820973	L-Metanephrine	C05588	C10H15NO3	-H(-)	100
205	198.017	1	28131.1	0.907183	P-homoserine	C01102; C05702; C12215	C4H10NO6P	-H(-)	100
206	198.088	1	29634.7	0.342575	3-Carbamoyl-2-phenylpropionaldehyde; gamma-Glutamyl-beta-aminopropiononitrile	C06114; C16587; C16595	C10H11NO3; C8H13N3O3	-H(-) [+6]; -H(-)	100
207	199.025	1	27183.7	0.889359	4-Maleylacetoacetate	C01036; C01061; C04642	C8H8O6	-H(-)	100
208	199.17	1	125184	0.161733	Dodecanoic acid (FA12:0); beta-Ionone	C02679; C12287	C12H24O2; C13H20O	-H(-); -H(-) [+8]	100
209	203.034	1	20061.6	0.741139	1,4-Dihydroxy-2-naphthoate	C03657	C11H8O4	-H(-)	100
210	203.083	1	2.05497e+06	0.983244	Tryptophan	C00078	C11H12N2O2	-H(-)	100
211	204.051	1	76328.4	0.94886	Lipoamide	C00248	C8H15NOS2	-H(-)	100
212	206.093	1	16303.1	0.211434	Tryptophan; 4-(N-Nitrosomethylamino)-1-(3-pyridyl)-1-butanone	C00078; C16453	C10H13N3O2; C11H12N2O2	-H(-); -H(-) [+3]	100
213	207.032	1	20497.6	0.949836	2-(2'-Methylthio)ethylmalic acid	C17210; C17212	C7H12O5S	-H(-)	52
214	207.066	1	50727.4	-0.36872	Sinapoyl aldehyde	C05610	C11H12O4	-H(-)	100
215	209.03	1	859312	0.963262	D-Glucarate	C00818; C00879	C6H10O8	-H(-)	100
216	209.046	1	103662	0.975393	5-Hydroxyferulic acid methyl ester	C05619	C10H10O5	-H(-)	100
217	209.082	1	74859	0.944996	Sinapyl alcohol	C02325	C11H14O4	-H(-)	100
218	209.118	1	275726	0.950741	(-)-Jasmonic acid	C08491	C12H18O3	-H(-)	100
219	211.134	1	1.07546e+06	0.942163	12-Oxo-9(Z)-dodecenoic acid	C16311	C12H20O3	-H(-)	100
220	211.997	1	22184	0.907239	Phosphoaspartate	C03082; C07335	C4H8NO7P	-H(-)	100
221	212.98	1	17238.7	0.628268	2-Oxo-3-hydroxy-4-phosphobutanoate	C06054	C4H7O8P	-H(-)	92
222	213.017	1	125348	0.854386	2-Deoxy-D-ribose 1-phosphate	C00672; C00673; C11437; C16637	C5H11O7P	-H(-)	100
223	213.125	1	14742.8	0.881893	Dethiobiotin; 4-(Methylnitrosamino)-1-(3-pyridyl)-1-butanol	C01909; C19574	C10H15N3O2; C10H18N2O3	-H(-) [+5]; -H(-)	100
224	214.049	1	63541.2	0.944307	sn-Glycero-3-phosphoethanolamine	C01233	C5H14NO6P	-H(-)	100
225	215.02	1	111395	-0.878685	5-Carboxy-2-oxohept-3-enedioate	C04052; C04186	C8H8O7	-H(-)	100
226	215.033	1	957019	0.95482	2-C-Methyl-D-erythritol 4-phosphate	C11434	C5H13O7P	-H(-)	100
227	218.067	1	2.08921e+06	0.963856	O-Succinyl-L-homoserine	C01118	C8H13NO6	-H(-)	100
228	218.103	1	254504	0.972212	Sinapoyl aldehyde; Pantothenate	C00864; C05610	C11H12O4; C9H17NO5	-H(-) [+11]; -H(-)	100
229	219.175	1	26817.2	-0.67926	2-trans,6-trans-Farnesal	C03461	C15H24O	-H(-)	100
230	220.047	1	13715.1	0.870408	L-Histidinol phosphate	C01100	C6H12N3O4P	-H(-)	21
231	220.083	1	82340.4	0.946235	N-Acetyl-D-glucosamine	C00140; C00645; C01132	C8H15NO6	-H(-)	100
232	221.046	1	44686.3	0.850447	2-Succinylbenzoate	C02730	C11H10O5	-H(-)	100
233	221.192	1	4771.6	0.501817	(2E,6E)-Farnesol	C01126; C16143	C15H26O	-H(-)	100
234	223.061	1	149013	0.98142	Sinapate	C00482	C11H12O5	-H(-)	100
235	223.134	1	85675.8	0.948853	Methyl jasmonate	C11512	C13H20O3	-H(-)	100
236	225.088	1	52107.4	0.953805	Porphobilinogen	C00931	C10H14N2O4	-H(-)	100
237	226.012	1	16900.5	0.848153	L-Glutamyl 5-phosphate; 4-Methyl-5-(2-phosphoethyl)thiazole	C03287; C04327	C5H10NO7P; C6H10NO4PS	-H(-); -H(-) [+4]	100
238	226.083	1	27712.9	0.844797	3-Hydroxy-L-kynurenine; Deoxycytidine	C00881; C03227	C10H12N2O4; C9H13N3O4	-H(-) [+3]; -H(-)	100
239	227.202	1	499007	-0.69249	C14:0; 2-trans,6-trans-Farnesal	C03461; C06424	C14H28O2; C15H24O	-H(-); -H(-) [+8]	100
240	228.051	1	163592	0.926424	Chorismate; 4,5-seco-Dopa	C00251; C00254; C00885; C17758	C10H10O6; C9H11NO6	-H(-) [+3]; -H(-)	100
241	229.012	1	63353.7	0.964667	Pentose P	C00117; C00199; C00231; C00620; C01112; C03906	C5H11O8P	-H(-)	100
242	235.17	1	23663.6	0.37318	Farnesoic acid	C16502	C15H24O2	-H(-)	100
243	237.061	1	493819	0.972811	3-Deoxy-D-manno-octulosonate	C01187	C8H14O8	-H(-)	100
244	237.222	1	7518.52	0.585575	Hexadecenal	C06123	C16H30O	-H(-)	100
245	238.096	1	27029.6	0.896997	Dihydrobiopterin	C00268	C9H13N5O3	-H(-)	71
246	241.083	1	69223.1	0.967702	Thymidine	C00214	C10H14N2O5	-H(-)	100
247	243.08	1	27267.9	0.942995	Biotin	C00120	C10H16N2O3S	-H(-)	100
248	247.049	1	166749	0.907121	Pyridoxamine phosphate	C00647	C8H13N2O5P	-H(-)	100
249	247.133	1	14479.5	0.876158	Abscisic aldehyde	C13455	C15H20O3	-H(-)	51
250	249.15	1	30071.5	0.876961	Xanthoxin	C13453	C15H22O3	-H(-)	100
251	253.051	1	1.40528e+07	0.974762	5-L-Glutamyl-taurine; Daidzein	C05844; C10208	C15H10O4; C7H14N2O6S	-H(-); -H(-)	100
252	253.217	1	508874	0.931695	(9Z)-Hexadecenoic acid	C08362	C16H30O2	-H(-)	100
253	255.066	1	1.54098e+06	0.986545	3,9-Dihydroxypterocarpan	C04271; C08650; C09762; C09827; C16404	C15H12O4	-H(-)	100
254	260.114	1	74104	0.977058	sn-Glycero-3-phosphocholine; Lotaustralin	C00670; C08334	C11H19NO6; C8H21NO6P	-H(-); -H(-) [+3]	100
255	263.129	1	32172.2	0.952673	4a-Hydroxytetrahydrobiopterin; Abscisate; Pterostilbene	C06082; C10287; C15522	C15H20O4; C16H16O3; C9H15N5O4	-H(-); -H(-) [+8]; -H(-) [+7]	100
256	266.089	1	30582.7	0.966252	Adenosine	C00212; C00330	C10H13N5O4	-H(-)	100
257	267.073	1	263340	0.98335	Inosine	C00294	C10H12N4O5	-H(-)	100
258	269.046	1	4.61295e+06	0.978388	Apigenin	C01477; C02495; C06563; C10044	C15H10O5	-H(-)	100
259	271.061	1	758584	0.991649	Naringenin	C00509; C01263; C06561; C08578; C09614; C09751; C09826; C15567; C16232	C15H12O5	-H(-)	100
260	271.228	1	105303	0.90557	16-Hydroxypalmitate	C18218	C16H32O3	-H(-)	100
261	273.003	1	33600.6	0.686592	1-Phospho-alpha-D-galacturonate	C04037; C05385	C6H11O10P	-H(-)	100
262	273.076	1	130214	0.987983	Afzelechin	C09320; C12124; C12128; C16415	C15H14O5	-H(-)	100
263	274.048	1	21087.9	0.96269	Paraoxon	C06606	C10H14NO6P	-H(-)	100
264	275.125	1	215286	0.98556	N6-(L-1,3-Dicarboxypropyl)-L-lysine	C00449	C11H20N2O6	-H(-)	100
265	276.988	1	1.2761e+06	0.971207	2-C-Methyl-D-erythritol 2,4-cyclodiphosphate	C11453	C5H12O9P2	-H(-)	100
266	277.217	1	5.24727e+06	0.949627	(6Z,9Z,12Z)-Octadecatrienoic acid	C06426; C06427	C18H30O2	-H(-)	100
267	279.233	1	5.52522e+06	0.952602	C18:2	C01595	C18H32O2	-H(-)	100
268	281.045	1	25202.5	0.907613	Pseudobaptigenin	C10522	C16H10O5	-H(-)	100
269	282.084	1	65637.2	0.952304	Guanosine	C00387	C10H13N5O5	-H(-)	100
270	283.061	1	481713	0.987903	Biochanin A	C00814; C02920; C10502; C10521; C14536	C16H12O5	-H(-)	82
271	283.208	1	14576.6		Retinal	C00376; C16681	C20H28O	-H(-)	71
272	285.041	1	317015	0.968063	Luteolin	C01514; C05903; C12134	C15H10O6	-H(-)	100
273	285.077	1	257894	0.98167	(-)-Vestitone	C00786; C16190	C16H14O5	-H(-)	100
274	285.223	1	5631.83	0.880884	Retinol	C00473; C00899; C11873; C16682	C20H30O	-H(-)	100
275	287.165	1	20345.3	0.922491	Estriol	C05141	C18H24O3	-H(-)	100
276	287.202	1	3668.86	0.835433	Testosterone	C00535; C00674; C01227	C19H28O2	-H(-)	100
277	289.034	1	169591	0.632362	Sedoheptulose P	C05382; C07836; C07838; C19878; C19880	C7H15O10P	-H(-)	100
278	291.196	1	659721	0.960003	12-OPDA	C01226; C04672; C16324	C18H28O3	-H(-)	49
279	292.103	1	30020.3		N-Acetylmuramate	C02713	C11H19NO8	-H(-)	100
280	294.05	1	17004.9	0.907919	Aminoimidazole ribotide; Sedoheptulose P	C03373; C05382; C07836; C07838; C19878; C19880	C7H15O10P; C8H14N3O7P	-H(-) [+5]; -H(-)	100
281	297.041	1	476247	0.975282	2',7-Dihydroxy-4',5'-methylenedioxyisoflavone	C16226	C16H10O6	-H(-)	100
282	297.243	1	142941	0.00419888	cis-9,10-Epoxystearic acid	C19418; C19616	C18H34O3	-H(-)	100
283	299.056	1	177564	0.982582	Parathion; 3-Methoxyapigenin	C05902; C06604; C12135	C10H14NO5PS; C16H12O6	-H(-) [+9]; -H(-)	100
284	299.201	1	17712.9	0.147573	Retinoate	C00777	C20H28O2	-H(-)	100
285	300.05	1	97602.9	0.970152	Acetylglucosamine P; 2',7-Dihydroxy-4',5'-methylenedioxyisoflavone	C00357; C04257; C04501; C16226	C16H10O6; C8H16NO9P	-H(-) [+3]; -H(-)	100
286	301.035	1	32029.3	0.916669	Quercetin	C00389; C10192	C15H10O7	-H(-)	100
287	301.072	1	262454	0.975644	Homoeriodictyol chalcone	C16405	C16H14O6	-H(-)	100
288	301.217	1	18480.7	0.126416	(5Z,8Z,11Z,14Z,17Z)-Icosapentaenoic acid	C06428; C11874	C20H30O2	-H(-)	100
289	303.198	1	6559.94	0.878935	16alpha-Hydroxydehydroepiandrosterone	C05139; C18075	C19H28O3	-H(-)	72
290	303.233	1	77409.1	-0.391831	Arachidonate	C00219	C20H32O2	-H(-)	100
291	305.248	1	31952.5	0.86129	(8Z,11Z,14Z)-Icosatrienoic acid	C03242	C20H34O2	-H(-)	100
292	306.077	1	159188		Glutathione	C00051	C10H17N3O6S	-H(-)	100
293	308.099	1	109174		N-Acetylneuraminate	C00270	C11H19NO9	-H(-)	100
294	310.093	1	91676.3	0.979489	3-Methoxyapigenin; Dhurrin	C05143; C05902; C12135	C14H17NO7; C16H12O6	-H(-); -H(-) [+11]	100
295	311.115	1	148844	0.986146	4-Hydroxycinnamyl alcohol 4-D-glucoside	C05855	C15H20O7	-H(-)	100
296	311.223	1	425961	0.95734	(9Z,11E)-(13S)-13-Hydroperoxyoctadeca-9,11-dienoic acid; 16alpha-Hydroxydeh...	C04717; C05139; C14827; C18075	C18H32O4; C19H28O3	-H(-); -H(-) [+8]	100
297	311.295	1	234987	-0.134883	Icosanoic acid	C06425	C20H40O2	-H(-)	100
298	313.217	1	9293.63	0.651363	Progesterone	C00410	C21H30O2	-H(-)	100
299	313.238	1	40264.4	0.821133	9,10-Epoxy-18-hydroxystearate	C19620	C18H34O4	-H(-)	100
300	315.052	1	62725.8	0.775038	3-O-Methylquercetin	C04443	C16H12O7	-H(-)	90
301	315.16	1	15109.1		3,4-Dihydroxy-9,10-secoandrosta-1,3,5(10)-triene-9,17-dione	C04793; C11863	C19H24O4	-H(-)	100
302	315.254	1	14797.4	0.743997	9,10-Dihydroxystearate	C19622	C18H36O4	-H(-)	100
303	317.214	1	30955.6		Leukotriene A4	C00909; C11875	C20H30O3	-H(-)	59
304	319.227	1	24325.9	0.769531	(15S)-15-Hydroxy-5,8,11-cis-13-trans-eicosatetraenoate	C04742; C04805	C20H32O3	-H(-)	100
305	322.045	1	47259	0.959669	CMP; 3-Deoxy-D-manno-octulosonate 8-phosphate	C00055; C04478	C8H15O11P; C9H14N3O8P	-H(-) [+5]; -H(-)	100
306	323.029	1	157484	0.977929	UMP	C00105; C01168	C9H13N2O9P	-H(-)	100
307	327.232	1	31109	0.84464	C22:6	C06429	C22H32O2	-H(-)	100
308	331.046	1	38474	0.917266	2'-Deoxyinosine 5'-phosphate	C06196	C10H13N4O7P	-H(-)	100
309	331.248	1	4975.2	0.891239	9,10,18-Trihydroxystearate	C19621	C18H36O5	-H(-)	100
310	333.207	1	24949.2	0.953626	6beta,7beta-Dihydroxykaurenoic acid	C11876	C20H30O4	-H(-)	100
311	335.041	1	57078.1	0.852898	Nicotinate D-ribonucleotide	C01185	C11H15NO9P	-H(-)	100
312	335.223	1	34909.1	0.937619	Leukotriene B4	C02165; C05356; C05966	C20H32O4	-H(-)	100
313	337.093	1	68241.5	0.974626	p-Coumaroyl quinic acid	C12208	C16H18O8	-H(-)	100
314	338.989	1	28593.4	0.820628	Hexose bisP	C00354; C00665; C01220; C03785; C04063; C05378	C6H14O12P2	-H(-)	100
315	339.093	1	99211.2	0.983746	3-Ketolactose	C05403	C12H20O11	-H(-)	100
316	339.327	1	254306	0.952665	C22:0	C08281	C22H44O2	-H(-)	100
317	341.11	1	2.40546e+07	0.944944	Disaccharide	C00089; C00185; C00208; C00243; C01083; C01235; C05400; C05402	C12H22O11	-H(-)	100
318	345.169	1	28667.2	0.969039	Gibberellin A24	C11861	C20H26O5	-H(-)	39
319	345.208	1	8185.91	0.759926	21-Deoxycortisol	C05497	C21H30O4	-H(-)	100
320	346.056	1	397933	0.988798	AMP	C00020; C00362	C10H14N5O7P	-H(-)	34
321	347.04	1	89008.4	0.899433	IMP	C00130	C10H13N4O8P	-H(-)	100
322	347.15	1	38359.1	0.972712	Gibberellin A1	C00859; C06096; C11868	C19H24O6	-H(-)	100
323	347.223	1	6452.47	0.868998	3alpha,21-Dihydroxy-5beta-pregnane-11,20-dione	C05478	C21H32O4	-H(-)	100
324	348.087	1	17438.6		S-(Formylmethyl)glutathione	C14871	C12H19N3O7S	-H(-)	100
325	349.113	1	40561.8	0.969492	Estrone 3-sulfate	C02538	C18H22O5S	-H(-)	71
326	351.219	1	35885.3	0.271924	Prostaglandin H2	C00427; C00584	C20H32O5	-H(-)	100
327	353.051	1	42430.2	0.881055	5-Amino-6-(5'-phosphoribosylamino)uracil	C01268	C9H15N4O9P	-H(-)	100
328	353.09	1	37571.1	0.958838	Chlorogenate	C00852	C16H18O9	-H(-)	16
329	355.066	1	41830.6	0.964081	5-Amino-6-(5'-phospho-D-ribitylamino)uracil; IMP	C00130; C04454	C10H13N4O8P; C9H17N4O9P	-H(-) [+8]; -H(-)	100
330	355.322	1	18130.2	0.839695	22-Hydroxydocosanoate	C19623	C22H44O3	-H(-)	100
331	361.167	1	92073.3	0.972297	Gibberellin A19	C02034	C20H26O6	-H(-)	100
332	362.051	1	50643.6	0.954517	GMP	C00144; C18239	C10H14N5O8P	-H(-)	100
333	365.051	1	84943.7	0.921148	1-(5'-Phosphoribosyl)-5-formamido-4-imidazolecarboxamide	C04734	C10H15N4O9P	-H(-)	100
334	365.233	1	23618.8	0.9241	Urocortisol	C05472; C05481	C21H34O5	-H(-)	100
335	371.134	1	50915.6	0.970771	Syringin	C01533	C17H24O9	-H(-)	100
336	378.241	1	60121.6	0.734131	Sphingosine 1-phosphate	C06124	C18H38NO5P	-H(-)	100
337	381.316	1	6819.15	0.469901	7-Dehydrodesmosterol	C05107	C27H42O	-H(-)	100
338	385.115	1	167304	0.988211	1-O-Sinapoyl-beta-D-glucose	C01175	C17H22O10	-H(-)	100
339	386.017	1	11346.6	0.768197	dCDP	C00705	C9H15N3O10P2	-H(-)	44
340	387	1	22870.3		dUDP	C01346	C9H14N2O11P2	-H(-)	100
341	388.065	1	13609.6	0.93595	N-Acetylneuraminate 9-phosphate	C06241	C11H20NO12P	-H(-)	100
342	388.945	1	13277	0.858861	5-Phospho-alpha-D-ribose 1-diphosphate	C00119	C5H13O14P3	-H(-)	100
343	395.332	1	29591	0.875094	5,7,24(28)-Ergostatrienol	C15778; C15780; C15816	C28H44O	-H(-)	100
344	397.128	1	34319.1		S-Adenosyl-L-methionine	C00019	C15H22N6O5S	-H(-)	22
345	401.341	1	6904.71	-0.497821	20alpha-Hydroxycholesterol	C05500; C14151; C15882	C27H46O2	-H(-)	62
346	402.01	1	15472.8	0.885059	CDP	C00112	C9H15N3O11P2	-H(-)	100
347	402.995	1	44951.5	0.917367	UDP	C00015	C9H14N2O12P2	-H(-)	100
348	409.312	1	9195.1	0.668514	beta-Tocotrienol	C14154; C14155; C20738	C28H42O2	-H(-)	100
349	409.347	1	93396.8	0.940629	4,4-Dimethyl-5alpha-cholesta-8,14,24-trien-3beta-ol	C11455; C11508; C15783	C29H46O	-H(-)	59
350	413.342	1	15202.7	0.863892	22alpha-Hydroxy-campest-4-en-3-one	C15796	C28H46O2	-H(-)	100
351	415.358	1	16049.9	0.952523	gamma-Tocopherol	C02483; C14152; C15789; C15795; C15797; C15883	C28H48O2	-H(-)	100
352	423.327	1	44371.2	0.917159	alpha-Tocotrienol	C14153	C29H44O2	-H(-)	100
353	426.022	1	146208	0.847958	ADP	C00008; C00054; C00361	C10H15N5O10P2	-H(-)	100
354	429.337	1	16232	0.871579	(22R,23R)-22,23-Dihydroxy-campest-4-en-3-one	C16253	C28H46O3	-H(-)	100
355	429.372	1	8333.87	0.786727	alpha-Tocopherol	C02477	C29H50O2	-H(-)	58
356	431.352	1	12334.6	0.945619	Cathasterone	C15790; C15800; C16252	C28H48O3	-H(-)	69
357	433.331	1	24011.6	0.586521	3alpha,7alpha-Dihydroxy-5beta-cholestanate	C04554	C27H46O4	-H(-)	91
358	433.369	1	10079.5	0.817726	6-Deoxoteasterone	C15799; C15801	C28H50O3	-H(-)	100
359	441.337	1	28505.3	0.921927	4alpha-Methylzymosterol-4-carboxylate	C15808	C29H46O3	-H(-)	100
360	441.373	1	8897.88	0.853813	24-Hydroxy-beta-amyrin	C19732	C30H50O2	-H(-)	100
361	442.017	1	15755.6	0.879848	GDP	C00035	C10H15N5O11P2	-H(-)	100
362	443.353	1	143319	0.873319	3beta-Hydroxy-4beta-methyl-5alpha-cholest-7-ene-4alpha-carboxylate	C04840	C29H48O3	-H(-)	100
363	445.332	1	60750.9	0.95309	3-Dehydroteasterone	C15792	C28H46O4	-H(-)	100
364	446.082	1	79865.4	0.786209	Se-Adenosylselenomethionine	C05691	C15H23N6O5Se	-H(-)	25
365	447.346	1	11182.6	0.928671	Teasterone	C15791; C15793	C28H48O4	-H(-)	44
366	450.136	1	29693.9	0.974508	(1R)-Hydroxy-(2R)-glutathionyl-1,2-dihydronaphthalene	C14791; C14792; C14793	C20H25N3O7S	-H(-)	18
367	455.097	1	55324.3	0.955997	FMN (ox)	C00061	C17H21N4O9P	-H(-)	100
368	456.165	1	36640.8		5,10-Methylenetetrahydrofolate	C00143	C20H23N7O6	-H(-)	100
369	468.063	1	32324.5	0.413313	2-(alpha-Hydroxyethyl)thiamine diphosphate	C05125	C14H23N4O8P2S	-H(-)	100
370	472.159	1	88995.3	0.955108	10-Formyl-THF	C00234; C03479	C20H23N7O7	-H(-)	100
371	479.337	1	6026.37	0.871288	Brassinolide	C08814; C19873	C28H48O6	-H(-)	91
372	482.962	1	18982.6	0.866978	UTP	C00075	C9H15N2O15P3	-H(-)	100
373	489.991	1	9680.42	0.720127	dATP	C00131	C10H16N5O12P3	-H(-)	11
374	491.094	1	24014.7	0.952677	L-Threonylcarbamoyladenylate	C20641	C15H21N6O11P	-H(-)	83
375	505.988	1	50738.3	0.345533	ATP	C00002; C00286	C10H16N5O13P3	-H(-)	100
376	506.972	1	12813.1	0.937249	ITP	C00081	C10H15N4O14P3	-H(-)	100
377	517.099	1	54752.4	0.973163	Malonylgenistin	C16192	C24H22O13	-H(-)	100
378	521.985	1	14695.3	0.780781	GTP	C00044	C10H16N5O14P3	-H(-)	40
379	531.115	1	48987.8	0.962474	Biochanin A 7-O-(6-O-malonyl-beta-D-glucoside)	C12625; C16197; C16231	C25H24O13	-H(-)	100
380	535.038	1	42862	0.951045	UDP-pentose	C00190; C00935; C01623; C18094	C14H22N2O16P2	-H(-)	100
381	539.992	1	10589.4	0.899023	Formamidopyrimidine nucleoside triphosphate	C05922	C10H18N5O15P3	-H(-)	29
382	549.054	1	45061.3	0.940547	UDP-deoxyhexose	C02199	C15H24N2O16P2	-H(-)	100
383	558.064	1	19745.1	0.630765	ADP-ribose	C00301; C02741	C15H23N5O14P2	-H(-)	100
384	567.3	1	10619	0.932543	Protoporphyrinogen IX	C01079	C34H40N4O4	-H(-)	24
385	579.026	1	31801.7	0.854565	UDP-glucuronate	C00167; C00617	C15H22N2O18P2	-H(-)	87
386	583.258	1	18218.2	0.909601	Bilirubin	C00486; C05913	C33H36N4O6	-H(-)	50
387	595.041	1	45379	0.543832	ADP-5-ethyl-4-methylthiazole-2-carboxylate	C20784	C17H22N6O12P2S	-H(-)	100
388	604.071	1	17446.1	0.921432	GDP-hexose	C00096; C02280; C15925	C16H25N5O16P2	-H(-)	100
389	606.075	1	42127.5	0.931689	UDP-acetyl-hexosamine	C00043; C01170	C17H27N3O17P2	-H(-)	100
390	629.01	1	29428.4	0.816514	UDP-6-sulfoquinovose	C11521	C15H24N2O19P2S	-H(-)	100
391	653.53	1	5770.84		2-Octaprenyl-6-hydroxyphenol	C05811	C46H70O2	-H(-)	100
392	659.308	1	19065.5	0.928104	Coproporphyrinogen III	C03263; C05768	C36H44N4O8	-H(-)	100
393	665.214	1	89846	0.953309	Stachyose	C01613	C24H42O21	-H(-)	100
394	678.093	1	18759.4	0.954754	UDP-N-acetylmuramate	C01050	C20H31N3O19P2	-H(-)	11
395	689.087	1	22217	0.932785	3',5'-Cyclic diGMP	C16463	C20H24N10O14P2	-H(-)	100
396	766.108	1	17327.6	0.953262	CoA	C00010	C21H36N7O16P3S	-H(-)	100
397	784.151	1	25282.7	0.931303	FAD (ox)	C00016	C27H33N9O15P2	-H(-)	55
398	790.256	1	18463.2	0.957744	UDP-3-O-(3-hydroxytetradecanoyl)-D-glucosamine	C06022	C29H51N3O18P2	-H(-)	100
399	808.117	1	16310.3		Acetyl-CoA	C00024	C23H38N7O17P3S	-H(-)	26
400	836.151	1	16881.3	0.912922	Butanoyl-CoA	C00136; C00630	C25H42N7O17P3S	-H(-)	100
401	838.095	1	16214.8		Oxalyl-CoA	C00313	C23H36N7O19P3S	-H(-)	22
402	864.144	1	16545.9	0.926262	2-Methylacetoacetyl-CoA	C03344	C26H42N7O18P3S	-H(-)	100
403	892.174	1	16465.5	0.913185	3-Hydroxy-5-methylhex-4-enoyl-CoA	C16469	C28H46N7O18P3S	-H(-)	39
404	892.213	1	17855.3	0.933524	Octanoyl-CoA	C01944	C29H50N7O17P3S	-H(-)	100
405	893.311	1	20093.9		Precorrin 3B	C06406	C43H50N4O17	-H(-)	100
406	900.145	1	16473.7		2-Oxepin-2(3H)-ylideneacetyl-CoA	C19975; C20062	C29H42N7O18P3S	-H(-)	100
407	976.307	1	12653.1	0.943286	Tetradecanoyl-CoA	C02593	C35H62N7O17P3S	-H(-)	100
408	988.483	1	24190.5	0.948709	Cobinamide	C05774	C48H72CoN11O8	-H(-)	25
409	992.302	1	13918.3	0.937917	(S)-3-Hydroxytetradecanoyl-CoA	C05260	C35H62N7O18P3S	-H(-)	100

## Sheet: annotations
ionIdx	ionMz	ionActive	ionQualTIC	ionAverageInt	mz delta	formula	ion	score	label (bona fide)	alternative names	HMDB ids	KEGG ids	other ids
1	57.0341	TRUE	0.922953	66411.1	0.000485703	C3H6O	-H(-)	100	Acetone	2-Propanone; Acetone; Dimethyl ketone		C00207
2	58.0294	TRUE	0.731228	8157.2	0.000458676	C2H5NO	-H(-)	100	Acetamide	2-Aminoacetaldehyde; Aminoacetaldehyde		C06735
2	58.0294	TRUE	0.731228	8157.2	-0.000389124	C3H4O	-H(-) [+3]	100	Acrolein	1-Hydroxy-2-propyne; 1-Propyn-3-ol; 1-Propyn-3-yl alcohol; 2-Propyn-1-ol; 2-Propynol; 2-Propynyl alcohol; 3-Hydroxy-1-propyne; 3-Propynol; Ethynylcarbinol; NA 1986; Prop-2-in-1-ol; Prop-2-yn-1-ol; Prop-2-yne-1-ol; Propargyl alcohol; Propynyl alcohol		C05986
3	59.0498	TRUE	-0.102411	10413.7	0.000446175	C3H8O	-H(-)	100	Propanol	2-Propanol; Isopropanol; Isopropyl alcohol; Propan-2-ol		C01845
4	60.994	TRUE	-0.273712	8415.86	-0.00085581	H2CO3	-H(-)	100	Carbonic acid	Carbonic acid; Dihydrogen carbonate; H2CO3		C01353
5	69.0343	TRUE	0.372171	12911.8	0.000309233	C4H6O	-H(-)	100	Butynol	But-1-en-3-one; But-3-en-2-one; Butenone; Methyl vinyl ketone		C20701
6	71.0137	TRUE	0.955883	765651	0.000182631	C3H4O2	-H(-)	100	Propenoic acid C3:1	2-Ketopropionaldehyde; 2-Oxopropanal; 2-Propenoic acid; Acrylate; Acrylic acid; Methylglyoxal; Propenoate; Pyruvaldehyde; Pyruvic aldehyde; Vinylformic acid		C00511; C00546
7	72.0089	TRUE	0.784616	2795.94	0.000195041	C2H3NO2	-H(-)	100	Iminoacetate	2-Iminoacetate; Iminoacetic acid; Iminoglycine		C15809
7	72.0089	TRUE	0.784616	2795.94	-0.000652759	C3H2O2	-H(-) [+3]	100	Propynoate	Acetylenecarboxylic acid; Acetylenemonocarboxylate; Propiolic acid; Propynoate		C00804
8	72.0453	TRUE	0.711518	4196.73	0.000169099	C3H7NO	-H(-)	100	Aminoacetone	1-Amino-2-propanone; 3-Aminopropanal; Aminoacetone; DMF; N,N-Dimethylformamide; N,N-Dimethylmethanamide; beta-Aminopropion aldehyde		C01888; C03134; C05665
8	72.0453	TRUE	0.711518	4196.73	-0.000678701	C4H6O	-H(-) [+3]	100	Butynol	But-1-en-3-one; But-3-en-2-one; Butenone; Methyl vinyl ketone		C20701
9	72.9929	TRUE	0.908878	97549.5	0.00017993	C2H2O3	-H(-)	100	Glyoxylic acid	Glyoxalate; Glyoxylate; Glyoxylic acid		C00048
10	73.0294	TRUE	0.937903	90608.5	9.9354e-05	C3H6O2	-H(-)	100	C3:0 (Propionic acid)	(R)-Lactaldehyde; (S)-Lactaldehyde; 2-Hydroxypropanal; 2-Hydroxypropionaldehyde; D-2-Hydroxypropionaldehyde; D-Lactaldehyde; Devoton; L-2-Hydroxypropionaldehyde; L-Lactaldehyde; Lactaldehyde; Methyl acetate; Propanoate; Propanoic acid; Propionate; Propionic acid; Tereton		C00163; C00424; C00937; C05999; C17530
11	74.0247	TRUE	0.77972	18546.5	6.99036e-05	C2H5NO2	-H(-)	100	Glycine	Aminoacetic acid; Gly; Glycine		C00037
11	74.0247	TRUE	0.77972	18546.5	-0.000777896	C3H4O2	-H(-) [+3]	100	Propenoic acid C3:1	2-Ketopropionaldehyde; 2-Oxopropanal; 2-Propenoic acid; Acrylate; Acrylic acid; Methylglyoxal; Propenoate; Pyruvaldehyde; Pyruvic aldehyde; Vinylformic acid		C00511; C00546
12	75.0087	TRUE	0.846824	16269.2	0.000111358	C2H4O3	-H(-)	100	Glycolate	Glycolate; Glycolic acid; Hydroxyacetic acid		C00160
13	83.0501	TRUE	0.370194	8408.25	0.000125917	C5H8O	-H(-)	100	3-Methyl-2-butenal	3,3-Dimethyl-acrylaldehyde; 3-Methyl-2-butenal; 3-Methylbut-2-enal; Prenal; Senecialdehyde		C07330
14	84.0454	TRUE	0.875281	4013.95	7.13126e-05	C4H7NO	-H(-)	100	Acetone cyanohydrin	2-Hydroxy-2-methylpropanenitrile; 2-Hydroxyisobutyronitrile; 2-Methyllactonitrile; Acetone cyanhydrin; Acetone cyanohydrin; alpha-Hydroxyisobutyronitrile		C02659
15	85.0293	TRUE	0.961254	146632	0.000156986	C4H6O2	-H(-)	100	Succinic aldehyde	2,3-Butanedione; Biacetyl; Diacetyl; Dimethylglyoxal		C00741
16	86.0609	TRUE	0.694348	3220.41	0.000217254	C4H9NO	-H(-)	100	4-Aminobutyraldehyde	4-Aminobutanal; 4-Aminobutyraldehyde		C00555
16	86.0609	TRUE	0.694348	3220.41	-0.000630546	C5H8O	-H(-) [+3]	100	3-Methyl-2-butenal	3,3-Dimethyl-acrylaldehyde; 3-Methyl-2-butenal; 3-Methylbut-2-enal; Prenal; Senecialdehyde		C07330
17	87.0086	TRUE	0.951095	102713	0.000142421	C3H4O3	-H(-)	100	Pyruvate	2-Oxopropanoate; 2-Oxopropanoic acid; 3-Oxopropanoate; Malonate semialdehyde; Pyroracemic acid; Pyruvate; Pyruvic acid		C00022; C00222
18	87.045	TRUE	0.873535	21818.8	0.000110457	C4H8O2	-H(-)	100	C4:0 (Butyric acid)	(R)-2-Acetoin; (R)-3-Hydroxy-2-butanone; (R)-3-Hydroxybutan-2-one; (R)-Acetoin; (R)-Dimethylketol; (S)-2-Acetoin; (S)-Acetoin; Butanoate; Butanoic acid; Butyrate; Butyric acid		C00246; C00810; C01769
19	88.0403	TRUE	0.944579	78358.4	0.000101759	C3H7NO2	-H(-)	100	Alanine	2-Aminopropanoic acid; 2-Aminopropionic acid; 3-Aminopropanoate; 3-Aminopropionic acid; Alanine; D-2-Aminopropionic acid; D-Ala; D-Alanine; L-2-Aminopropionic acid; L-Alanine; L-alpha-Alanine; N-Methylglycine; Sarcosine; beta-Alanine		C00041; C00099; C00133; C00213; C01401
19	88.0403	TRUE	0.944579	78358.4	-0.000746041	C4H6O2	-H(-) [+3]	100	Succinic aldehyde	2,3-Butanedione; Biacetyl; Diacetyl; Dimethylglyoxal		C00741
20	88.988	TRUE	0.901758	28384.4	3.24088e-05	C2H2O4	-H(-)	100	Oxalic acid	Ethanedioic acid; Oxalate; Oxalic acid		C00209
21	89.0244	TRUE	0.971861	183670	-2.73349e-07	C3H6O3	-H(-)	100	Lactate	(R)-Lactate; (S)-Lactate; 1,3-Dihydroxy-2-propanone; 1,3-Dihydroxyacetone; 1,3-Dihydroxypropan-2-one; 3-Hydroxypropanoate; 3-Hydroxypropanoic acid; 3-Hydroxypropionate; 3-Hydroxypropionic acid; D-2-Hydroxypropanoic acid; D-2-Hydroxypropionic acid; D-Glyceraldehyde; D-Lactate; D-Lactic acid; Dihydroxyacetone; Glycerone; Hydracrylic acid; L-Lactate; L-Lactic acid		C00184; C00186; C00256; C00577; C01013
22	91.04	TRUE	0.71695	3374.55	1.68378e-05	C3H8O3	-H(-)	100	Glycerol	1,2,3-Propanetriol; 1,2,3-Trihydroxypropane; Glycerin; Glycerol		C00116
23	93.0344	TRUE	0.797911	10627.3	0.00015908	C6H6O	-H(-)	100	Phenol	Benzenol; Hydroxybenzene; Phenic acid; Phenol; Phenylic acid		C00146
24	94.9805	TRUE	-0.86359	1.12926e+06	0.000316003	CH4SO3	-H(-)	100	Methanesulfonic acid	Methanesulfonate; Methanesulfonic acid		C11145
25	95.0137	TRUE	0.752069	14738.2	0.000173132	C5H4O2	-H(-)	100	Furfural	2-Furaldehyde; 4-Methylenebut-2-en-4-olide; Furfural; Protoanemonin; cis-4-Methylenebut-2-en-4-olide		C07090; C14279
26	98.0611	TRUE	0.78795	29953.4	3.50646e-05	C5H9NO	-H(-)	100	(2R)-2-Hydroxy-2-methylbutanenitrile	(2R)-2-Hydroxy-2-methylbutanenitrile; 2-Hydroxy-2-methylbutanenitrile		C18796
27	100.04	TRUE	0.711304	31119.9	-5.41828e-05	C4H7NO2	-H(-)	100	Homoserine lactone	1-Aminocyclopropane-1-carboxylate; 1-Aminocyclopropane-1-carboxylic acid		C01234
28	100.077	TRUE	0.789639	28076.2	8.04693e-05	C5H11NO	-H(-)	100	Pentanamide	5-Aminopentanal		C12455
28	100.077	TRUE	0.789639	28076.2	-0.000767331	C6H10O	-H(-) [+3]	100	Cyclohexanone	(3Z)-Hexenal; 3-Hexenal; Cyclohexanone		C00414; C16310
29	101.026	TRUE	-0.721809	922412	-0.00176349	C4H6O3	-H(-)	29	Oxobutanoic acid	(S)-Methylmalonate semialdehyde; 2-Ketobutyric acid; 2-Methyl-3-oxopropanoate; 2-Oxobutanoate; 2-Oxobutanoic acid; 2-Oxobutyrate; 2-Oxobutyric acid; 3-Oxo-2-methylpropanoate; 3-Oxobutanoic acid; 4-Oxobutanoate; Acetoacetate; Acetoacetic acid; Methylmalonate semialdehyde; Succinate semialdehyde; Succinic semialdehyde; alpha-Ketobutyrate; alpha-Ketobutyric acid; beta-Ketobutyric acid		C00109; C00164; C00232; C00349; C06002
30	102.056	TRUE	0.914285	108571	-4.00127e-05	C4H9NO2	-H(-)	100	Aminobutanoic acid (ABA)	(R)-3-Amino-2-methylpropanoate; (S)-2-Aminobutanoate; (S)-2-Aminobutanoic acid; (S)-2-Aminobutyric acid; (S)-3-Amino-2-methylpropanoate; (S)-3-Amino-isobutanoate; (S)-3-Amino-isobutyrate; 4-Aminobutanoate; 4-Aminobutanoic acid; 4-Aminobutyrate; 4-Aminobutyric acid; D-3-Amino-isobutanoate; GABA; L-3-Amino-isobutanoate; L-3-Amino-isobutyrate; gamma-Aminobutyric acid		C00334; C01205; C02356; C03284
31	103.004	TRUE	0.614392	168170	-0.000130584	C3H4O4	-H(-)	100	Hydroxypyruvate	2-Hydroxy-3-oxopropanoate; 3-Hydroxypyruvate; 3-Hydroxypyruvic acid; Hydroxypyruvate; Hydroxypyruvic acid; Malonate; Malonic acid; Propanedioic acid; Tartronate semialdehyde		C00168; C00383; C01146
32	103.04	TRUE	0.902316	338898	0.000367669	C4H8O3	-H(-)	100	Hydroxybutanoic acid	(R)-3-Hydroxybutanoate; (R)-3-Hydroxybutanoic acid; (R)-3-Hydroxybutyric acid; (S)-3-Hydroxyisobutyrate; 2-Hydroxybutanoic acid; 2-Hydroxybutyrate; 2-Hydroxybutyric acid; 4-Hydroxybutanoate; 4-Hydroxybutanoic acid; 4-Hydroxybutyric acid; D-beta-Hydroxybutyric acid		C00989; C01089; C05984; C06001
33	104.035	TRUE	0.789217	44154.2	-7.3246e-05	C3H7NO3	-H(-)	100	Serine	D-Serine; L-2-Amino-3-hydroxypropionic acid; L-3-Hydroxy-alanine; L-Serine; Serine		C00065; C00740
33	104.035	TRUE	0.789217	44154.2	-0.000921046	C4H6O3	-H(-) [+3]	100	Oxobutanoic acid	(S)-Methylmalonate semialdehyde; 2-Ketobutyric acid; 2-Methyl-3-oxopropanoate; 2-Oxobutanoate; 2-Oxobutanoic acid; 2-Oxobutyrate; 2-Oxobutyric acid; 3-Oxo-2-methylpropanoate; 3-Oxobutanoic acid; 4-Oxobutanoate; Acetoacetate; Acetoacetic acid; Methylmalonate semialdehyde; Succinate semialdehyde; Succinic semialdehyde; alpha-Ketobutyrate; alpha-Ketobutyric acid; beta-Ketobutyric acid		C00109; C00164; C00232; C00349; C06002
34	105.019	TRUE	0.909772	162972	-1.90989e-05	C3H6O4	-H(-)	100	D-Glyceric acid	(R)-Glycerate; D-Glycerate; Glycerate; Glyceric acid		C00258
35	107.05	TRUE	0.91335	77991.6	9.3465e-05	C7H8O	-H(-)	100	Benzyl alcohol	3-Cresol; 3-Hydroxytoluene; m-Cresol		C01467
36	109.029	TRUE	0.960252	148283	1.88016e-05	C6H6O2	-H(-)	100	Catechol	1,2-Benzenediol; 1,2-Dihydroxybenzene; Brenzcatechin; Catechol; Pyrocatechol; o-Benzenediol		C00090
37	109.041	TRUE	-0.777416	75557.6	7.99553e-05	C5H6N2O	-H(-)	100	N-Acetylimidazole	Imidazole acetaldehyde; Imidazole-4-acetaldehyde		C05130
38	110.035	TRUE	-0.486802	21404.5	0.0007345	C4H5N3O	-H(-)	100	Cytosine	Cytosine		C00380
39	111.009	TRUE	0.756297	640252	-2.63467e-05	C5H4O3	-H(-)	100	Furoic acid	2-Furancarboxylic acid; 2-Furoate; 2-Furoic acid; Pyromucic acid		C01546
40	111.02	TRUE	0.425906	66000.5	-0.000458113	C4H4N2O2	-H(-)	100	Uracil	Uracil		C00106
41	112.04	TRUE	0.485211	55208.8	0.000132256	C5H7NO2	-H(-)	100	Pyrroline carboxylic acid	(S)-1-Pyrroline-5-carboxylate; 1-Pyrroline-5-carboxylate; L-1-Pyrroline-5-carboxylate		C03912
41	112.04	TRUE	0.485211	55208.8	-0.000715544	C6H6O2	-H(-) [+3]	100	Catechol	1,2-Benzenediol; 1,2-Dihydroxybenzene; Brenzcatechin; Catechol; Pyrocatechol; o-Benzenediol		C00090
42	112.052	TRUE	-0.954487	268082	9.30497e-05	C4H7N3O	-H(-)	100	Creatinine	1-Methylglycocyamidine; Creatinine		C00791
42	112.052	TRUE	-0.954487	268082	-0.00075475	C5H6N2O	-H(-) [+3]	100	N-Acetylimidazole	Imidazole acetaldehyde; Imidazole-4-acetaldehyde		C05130
43	113.025	TRUE	0.904094	542682	-9.51061e-05	C5H6O3	-H(-)	100	2-Hydroxy-2,4-pentadienoic acid	cis-Acetylacrylate		C07091
44	113.036	TRUE	0.445436	74735.5	-0.000228225	C4H6N2O2	-H(-)	100	Dihydrouracil	2,4-Dioxotetrahydropyrimidine; 3-Cyano-L-alanine; 5,6-Dihydro-2,4-dihydroxypyrimidine; 5,6-Dihydrouracil; Dihydro-2,4(1H,3H)-pyrimidinedione; Dihydrouracil; Dihydrouracile; Hydrouracil; L-3-Cyanoalanine; L-beta-Cyanoalanine; N-Methylhydantoin; N-Methylimidazolidine-2,4-dione		C00429; C02512; C02565
45	113.061	TRUE	0.925724	652470	6.2532e-05	C6H10O2	-H(-)	100	2-Hydroxycyclohexan-1-one	1-Oxa-2-oxocycloheptane; 2-Hydroxycyclohexan-1-one; 2-Hydroxycyclohexanone; 2-Oxepanone; 6-Hexanolide; Adipoin; Hexano-6-lactone; epsilon-Caprolactone		C01147; C01880
46	114.056	TRUE	0.705255	224280	-9.16267e-06	C5H9NO2	-H(-)	100	Proline	2-Pyrrolidinecarboxylic acid; L-Proline		C00148
47	115.004	TRUE	0.92299	4.31804e+06	-1.38077e-05	C4H4O4	-H(-)	100	Fumarate	Fumarate; Fumaric acid; Maleate; Maleic acid; cis-Butenedioic acid; trans-Butenedioic acid		C00122; C01384
48	115.04	TRUE	0.962913	445860	2.45377e-05	C5H8O3	-H(-)	100	Ketovaline	2-Keto-3-methylbutyric acid; 2-Ketovaline; 2-Oxo-3-methylbutanoate; 2-Oxoisopentanoate; 2-Oxoisovalerate; 3-Methyl-2-oxobutanoate; 3-Methyl-2-oxobutanoic acid; 3-Methyl-2-oxobutyric acid; 5-Oxopentanoate; Glutarate semialdehyde; alpha-Ketovaline		C00141; C03273
49	116.035	TRUE	0.420324	25487.6	7.66611e-05	C4H7NO3	-H(-)	100	Aspartate semialdehyde	Aspartate beta-semialdehyde; L-Aspartate 4-semialdehyde; L-Aspartic 4-semialdehyde		C00441
49	116.035	TRUE	0.420324	25487.6	-0.000771139	C5H6O3	-H(-) [+3]	100	2-Hydroxy-2,4-pentadienoic acid	cis-Acetylacrylate		C07091
50	116.072	TRUE	0.821776	205501	-2.70328e-05	C5H11NO2	-H(-)	100	Valine; Betaine	2-Amino-3-methylbutyric acid; Betaine; Glycine betaine; L-Valine; N,N,N-Trimethylglycine; Trimethylaminoacetate; Trimethylammonioacetate		C00183; C00719
50	116.072	TRUE	0.821776	205501	-0.000874833	C6H10O2	-H(-) [+3]	100	2-Hydroxycyclohexan-1-one	1-Oxa-2-oxocycloheptane; 2-Hydroxycyclohexan-1-one; 2-Hydroxycyclohexanone; 2-Oxepanone; 6-Hexanolide; Adipoin; Hexano-6-lactone; epsilon-Caprolactone		C01147; C01880
51	117.019	TRUE	0.852139	374829	-5.75466e-05	C4H6O4	-H(-)	100	Succinate	Butanedionic acid; Ethylenesuccinic acid; Methylmalonate; Methylmalonic acid; Succinate; Succinic acid		C00042; C02170
52	118.051	TRUE	0.907834	157363	-7.07146e-06	C4H9NO3	-H(-)	100	Threonine	2-Amino-3-hydroxybutyric acid; 2-Amino-4-hydroxybutyric acid; L-Allothreonine; L-Homoserine; L-Threonine; L-allo-Threonine		C00188; C00263; C05519
52	118.051	TRUE	0.907834	157363	-0.000854871	C5H8O3	-H(-) [+3]	100	Ketovaline	2-Keto-3-methylbutyric acid; 2-Ketovaline; 2-Oxo-3-methylbutanoate; 2-Oxoisopentanoate; 2-Oxoisovalerate; 3-Methyl-2-oxobutanoate; 3-Methyl-2-oxobutanoic acid; 3-Methyl-2-oxobutyric acid; 5-Oxopentanoate; Glutarate semialdehyde; alpha-Ketovaline		C00141; C03273
53	118.981	TRUE	0.606107	229887	5.95702e-05	C3H4O3S	-H(-)	100	Mercaptopyruvic acid	3-Mercaptopyruvate; 3-Mercaptopyruvic acid; Mercaptopyruvate		C00957
54	119.017	TRUE	-0.480089	12359.2	0.000290637	C4H8O2S	-H(-)	100	3-(Methylthio)propionic acid	3-(Methylthio)propionic acid; 3-Methylthiopropionate		C08276
54	119.017	TRUE	-0.480089	12359.2	0.000150437	C4H4O4	-H(-) [+4]	100	Fumarate	Fumarate; Fumaric acid; Maleate; Maleic acid; cis-Butenedioic acid; trans-Butenedioic acid		C00122; C01384
55	119.05	TRUE	0.972084	127369	0.000253746	C8H8O	-H(-)	100	Phenylacetaldehyde	2-Formyltoluene; 2-Methylbenzaldehyde; 3-Methylbenzaldehyde; 4-Hydroxystyrene; 4-Methylbenzaldehyde; 4-Toluylaldehyde; 4-Vinylphenol; Phenylacetaldehyde; alpha-Tolualdehyde; m-Tolualdehyde; o-Tolualdehyde; o-Toluic aldehyde; p-Formyltoluene; p-Methylbenzaldehyde; p-Tolualdehyde		C00601; C05627; C06758; C07209; C07214
56	120.012	TRUE	0.792374	9828.67	9.22273e-05	C3H7NO2S	-H(-)	100	Cys	2-Amino-3-mercaptopropionic acid; Cysteine; L-2-Amino-3-mercaptopropionic acid; L-Cysteine		C00097; C00736
57	120.045	TRUE	0.0162337	22503.4	0.000172511	C7H7NO	-H(-)	100	Benzamide	Benzamide		C09815
58	120.996	TRUE	0.57692	24907.7	0.000337158	C3H6O3S	-H(-)	100	3-Mercaptolactate	(R)-3-Mercaptolactate; 3-Mercaptolactate; L-3-Mercaptolactate		C05823
59	121.03	TRUE	0.987378	1.16809e+06	-6.31432e-06	C7H6O2	-H(-)	100	Benzoate	3-Hydroxybenzaldehyde; 4-Hydroxybenzaldehyde; Benzenecarboxylic acid; Benzoate; Benzoic acid; Dracylic acid; Phenylformic acid; p-Hydroxybenzaldehyde		C00180; C00633; C03067
60	121.041	TRUE	0.924813	84221.8	-0.000335158	C6H6N2O	-H(-)	100	Nicotinamide	Niacinamide; Nicotinamide; Nicotinic acid amide; Vitamin PP		C00153
61	122.025	TRUE	0.0468638	57764	0.000163706	C6H5NO2	-H(-)	100	Nicotinate	3-Pyridinecarboxylic acid; Niacin; Nicotinate; Nicotinic acid		C00253
62	124.007	TRUE	0.78662	67538.5	2.7873e-06	C2H7NO3S	-H(-)	100	Taurine	2-Aminoethanesulfonic acid; Aminoethylsulfonic acid; Taurine		C00245
62	124.007	TRUE	0.78662	67538.5	-0.000845013	C3H6O3S	-H(-) [+3]	100	3-Mercaptolactate	(R)-3-Mercaptolactate; 3-Mercaptolactate; L-3-Mercaptolactate		C05823
63	124.051	TRUE	-0.558313	30027.8	0.000201639	C5H7N3O	-H(-)	100	Methylcytosine	5-Methylcytosine		C02376
63	124.051	TRUE	-0.558313	30027.8	-0.000646161	C6H6N2O	-H(-) [+3]	100	Nicotinamide	Niacinamide; Nicotinamide; Nicotinic acid amide; Vitamin PP		C00153
64	125.024	TRUE	0.817948	380763	-2.89626e-05	C6H6O3	-H(-)	100	Pyrogallic acid	1,2,4-Benzenetriol; 1,2,4-Trihydroxybenzene; 5-Hydroxymethyl-2-furaldehyde; 5-Hydroxymethylfurfural; Benzene-1,2,4-triol; HMF; Hydroxyhydroquinone; Hydroxyquinol		C02814; C11101
65	125.035	TRUE	-0.913975	70200.6	0.000875529	C5H6N2O2	-H(-)	100	Thymine	4-Imidazoleacetate; 5-Methyluracil; Imidazole-4-acetate; Imidazoleacetic acid; Thymine		C00178; C02835
65	125.035	TRUE	-0.913975	70200.6	2.77294e-05	C6H5NO2	-H(-) [+3]	100	Nicotinate	3-Pyridinecarboxylic acid; Niacin; Nicotinate; Nicotinic acid		C00253
66	125.046	TRUE	-0.316098	17701.1	0.000615267	C4H6N4O	-H(-)	100	5-Amino-4-imidazolecarboxyamide	5-Amino-4-imidazolecarboxyamide		C04051
67	126.056	TRUE	0.78859	48075	0.000178144	C6H9NO2	-H(-)	100	(S)-2,3,4,5-Tetrahydropyridine-2-carboxylate	(S)-2,3,4,5-Tetrahydropyridine-2-carboxylate; delta1-Piperideine-6-L-carboxylate		C00450
67	126.056	TRUE	0.78859	48075	-0.000669656	C7H8O2	-H(-) [+3]	100	Orcinol	1,2-Dihydroxy-4-methylbenzene; 2,3-Dihydroxytoluene; 3,4-Dihydroxytoluene; 3-Methylcatechol; 4-Methyl-1,2-benzenediol; 4-Methylcatechol		C02923; C06730
68	126.093	TRUE	0.197803	3674.59	-0.000151314	C7H13NO	-H(-)	100	N-Cyclohexylformamide	N-Cyclohexylformamide		C11519
69	127.051	TRUE	-0.295722	129615	-2.31762e-06	C5H8N2O2	-H(-)	100	Dihydrothymine	4-Amino-4-cyanobutanoic acid; gamma-Amino-gamma-cyanobutanoate		C05715
70	128.011	TRUE	0.725477	2948.82	-0.000940806	C3H3N3O3	-H(-)	100	Cyanuric acid	Cyanuric acid		C06554
71	128.035	TRUE	0.336294	454896	-2.24525e-05	C5H7NO3	-H(-)	100	Oxoproline	(3R,5S)-1-Pyrroline-3-hydroxy-5-carboxylate; 1-Pyrroline-4-hydroxy-2-carboxylate; 3-Hydroxy-L-1-pyrroline-5-carboxylate; 5-Oxo-L-proline; 5-Oxoproline; 5-Pyrrolidone-2-carboxylic acid; L-1-Pyrroline-3-hydroxy-5-carboxylate; L-5-Pyrrolidone-2-carboxylic acid; L-Pyroglutamic acid; Pidolic acid; Pyroglutamate; Pyroglutamic acid		C01879; C04281; C04282
71	128.035	TRUE	0.336294	454896	-0.000870253	C6H6O3	-H(-) [+3]	100	Pyrogallic acid	1,2,4-Benzenetriol; 1,2,4-Trihydroxybenzene; 5-Hydroxymethyl-2-furaldehyde; 5-Hydroxymethylfurfural; Benzene-1,2,4-triol; HMF; Hydroxyhydroquinone; Hydroxyquinol		C02814; C11101
72	128.072	TRUE	0.975437	223616	-2.87137e-05	C6H11NO2	-H(-)	100	Pipecolate	(S)-Piperidine-2-carboxylic acid; 2-Piperidinecarboxylic acid; 4-Acetamidobutanal; L-Pipecolate; N4-Acetylaminobutanal; Pipecolic acid; Pipecolinic acid		C00408; C05936
73	129.019	TRUE	0.966455	294687	-4.02315e-05	C5H6O4	-H(-)	100	Itaconate	2,5-Dioxopentanoate; 2-Methylmaleate; 2-Oxoglutarate semialdehyde; Citraconate; Citraconic acid; Itaconate; Itaconic acid; Methylenesuccinic acid; Methylmaleic acid		C00433; C00490; C02226
74	129.056	TRUE	0.909398	172165	-9.29692e-05	C6H10O3	-H(-)	100	4-Methyl-2-oxopentanoate	(3S)-3-Methyl-2-oxopentanoate; (3S)-3-Methyl-2-oxopentanoic acid; (S)-3-Methyl-2-oxopentanoate; (S)-3-Methyl-2-oxopentanoic acid; 1-Oxa-2-oxo-3-hydroxycycloheptane; 2-Oxoisocaproate; 4-Methyl-2-oxopentanoate		C00233; C00671; C12314
75	129.104	TRUE	0.438376	8025.31	-0.000307679	C6H14N2O	-H(-)	100	N-Acetylputrescine	N-Acetylputrescine		C02714
76	130.051	TRUE	0.951684	107517	-1.78088e-05	C5H9NO3	-H(-)	100	5-Aminolevulinic acid	(S)-4-Amino-5-oxopentanoate; 2-Oxo-5-amino-pentanoate; 2-Oxo-5-aminopentanoate; 2-Oxo-5-aminovalerate; 5-Amino-2-oxopentanoate; 5-Amino-2-oxopentanoic acid; 5-Amino-4-oxopentanoate; 5-Amino-4-oxovaleric acid; 5-Aminolevulinate; Hydroxyproline; L-Glutamate 1-semialdehyde; L-Glutamate 5-semialdehyde; L-Glutamate gamma-semialdehyde; L-Hydroxyproline; alpha-Keto-delta-aminopentanoate; trans-4-Hydroxy…		C00430; C01110; C01157; C01165; C03741
77	130.087	TRUE	0.653837	346216	3.41904e-05	C6H13NO2	-H(-)	100	(Iso)Leucine	(2S)-alpha-2-Amino-4-methylvaleric acid; (2S)-alpha-Leucine; 2-Amino-3-methylvaleric acid; 2-Amino-4-methylvaleric acid; L-Isoleucine; L-Leucine		C00123; C00407
78	131.035	TRUE	0.909111	210141	-0.00013871	C5H8O4	-H(-)	100	Glutarate	(S)-2-Acetolactate; (S)-2-Hydroxy-2-methyl-3-oxobutanoate; 1,3-Propanedicarboxylic acid; 2-Acetolactate; 2-Oxo-3-hydroxyisovalerate; 3-Hydroxy-3-methyl-2-oxobutanoate; 3-Hydroxy-3-methyl-2-oxobutanoic acid; Glutarate; Glutaric acid; Pentanedioic acid		C00489; C00900; C04181; C06010
79	131.047	TRUE	0.913494	52132	-0.000475254	C4H8N2O3	-H(-)	100	Asparagine	2-Aminosuccinamic acid; 3-Ureidopropanoate; 3-Ureidopropionate; L-Asparagine; N-Carbamoyl-beta-alanine; N-Carbamoylsarcosine; beta-Ureidopropionic acid		C00152; C01043; C02642
80	131.071	TRUE	0.951854	269044	0.000155628	C6H12O3	-H(-)	100	D-2-Hydroxyisocaproate	6-Hydroxyhexanoate; 6-Hydroxyhexanoic acid		C06103
81	131.083	TRUE	0.852617	197987	-8.5296e-05	C5H12N2O2	-H(-)	100	Ornithine	(S)-2,5-Diaminopentanoate; (S)-2,5-Diaminopentanoic acid; (S)-2,5-Diaminovaleric acid; D-Ornithine; L-Ornithine		C00077; C00515
81	131.083	TRUE	0.852617	197987	-0.000933096	C6H11NO2	-H(-) [+3]	100	Pipecolate	(S)-Piperidine-2-carboxylic acid; 2-Piperidinecarboxylic acid; 4-Acetamidobutanal; L-Pipecolate; N4-Acetylaminobutanal; Pipecolic acid; Pipecolinic acid		C00408; C05936
82	132.03	TRUE	0.953497	200362	-0.000109445	C4H7NO4	-H(-)	100	Aspartate	2-Aminosuccinic acid; D-Aspartate; D-Aspartic acid; L-Asp; L-Aspartate; L-Aspartic acid		C00049; C00402
82	132.03	TRUE	0.953497	200362	-0.000957245	C5H6O4	-H(-) [+3]	100	Itaconate	2,5-Dioxopentanoate; 2-Methylmaleate; 2-Oxoglutarate semialdehyde; Citraconate; Citraconic acid; Itaconate; Itaconic acid; Methylenesuccinic acid; Methylmaleic acid		C00433; C00490; C02226
83	132.042	TRUE	0.956611	56695.5	-0.000462576	C3H7N3O3	-H(-)	100	Ureidoglycine	(S)-Ureidoglycine		C02091
84	133.014	TRUE	0.874959	2.52845e+07	-8.11274e-05	C4H6O5	-H(-)	100	Malate	(R)-Malate; (S)-Malate; D-Malate; D-Malic acid; L-2-Hydroxybutanedioic acid; L-Apple acid; L-Malate; L-Malic acid; Malate; Malic acid		C00149; C00497
85	134.061	TRUE	0.716868	46993	0.000555701	C8H9NO	-H(-)	100	2-Phenylacetamide	(E)-Phenylacetaldehyde oxime; (E)-Phenylacetaldoxime; (Z)-Phenylacetaldehyde oxime; 2-Phenylacetamide; Z-Phenylacetaldoxime; alpha-Phenylacetamide		C02505; C16075; C19714
85	134.061	TRUE	0.716868	46993	-0.000292099	C9H8O	-H(-) [+3]	100	Cinnamaldehyde	Cinnamaldehyde		C00903
86	135.045	TRUE	0.908345	182944	0.000100333	C8H8O2	-H(-)	100	Phenyl acetate	(4-Hydroxyphenyl)ethan-1-one; 2-(4-Hydroxyphenyl)acetaldehyde; 2-Methylbenzoic acid; 3,4-Dihydroxystyrene; 3-Vinylcatechol; 4'-Hydroxyacetophenone; 4-Hydroxyphenylacetaldehyde; 4-Methylbenzoic acid; Benzeneacetic acid; Benzylformic acid; Crithminic acid; Phenylacetate; Phenylacetic acid; Toluate; Toluenecarboxylic acid; beta-Bethylbenzoic acid; m-Methylbenzoate; m-Toluic Acid; m-Toluylic acid; o-…		C01454; C03765; C06224; C07085; C07086; C07211; C07215; C10700
87	136.04	TRUE	0.785459	99140.9	0.000175046	C7H7NO2	-H(-)	100	Anthranilate	2-Aminobenzoate; 4-Aminobenzoate; 4-Aminobenzoic acid; ABEE; Anthranilate; Anthranilic acid; Vitamin L1; o-Aminobenzoic acid; p-Aminobenzoate		C00108; C00568
88	136.077	TRUE	0.169271	10329.7	0.000245963	C8H11NO	-H(-)	100	Tyramine	2-(p-Hydroxyphenyl)ethylamine; Tyramine		C00483
89	137.061	TRUE	-0.447456	51689.1	0.000147862	C8H10O2	-H(-)	100	3-Methoxybenzyl alcohol	(2E,4E,6E)-7-Hydroxy-4-methylhepta-2,4,6-trienal		C20694
90	137.098	TRUE	-0.823165	70155.6	-0.000559246	C9H14O	-H(-)	100	Isophorone	3,6-Nonadienal		C16323
91	139.976	TRUE	-0.439843	13883.2	-0.000460006	CH4NO5P	-H(-)	100	Carbamoyl phosphate	Carbamoyl phosphate		C00169
92	140.035	TRUE	-0.683538	76701.1	0.000488177	C6H7NO3	-H(-)	100	2-Aminomuconate semialdehyde	1,4,5,6-Tetrahydro-6-oxonicotinate; 1,4,5,6-Tetrahydro-6-oxonicotinic acid; 6-Oxo-1,4,5,6-tetrahydronicotinate		C04226
92	140.035	TRUE	-0.683538	76701.1	-0.000359623	C7H6O3	-H(-) [+3]	100	4-Hydroxybenzoate	3-Hydroxybenzoate; 3-Hydroxybenzoic acid; 4-Hydroxybenzoate; 4-Hydroxybenzoic acid; Hydroxybenzenecarboxylic acid; Hydroxybenzoic acid; Salicylate; Salicylic acid; m-Hydroxybenzoic acid; o-Hydroxybenzoic acid		C00156; C00587; C00805
93	140.083	TRUE	0.465552	35926	0.000220512	C6H11N3O	-H(-)	100	Histidinol	L-Histidinol		C00860
94	140.108	TRUE	-0.107404	5268.16	0.000395991	C8H15NO	-H(-)	100	Tropine	3alpha-Tropanol; Tropine		C00729
94	140.108	TRUE	-0.107404	5268.16	-0.000451809	C9H14O	-H(-) [+3]	100	Isophorone	3,6-Nonadienal		C16323
95	141.02	TRUE	-0.927122	870965	-0.000311253	C6H6O4	-H(-)	100	2-Hydroxymuconate semialdehyde	(+)-Muconolactone; (S)-5-Oxo-2,5-dihydrofuran-2-acetate; 2-Hydroxymuconate semialdehyde; 2-Hydroxymuconate-6-semialdehyde; 2-Hydroxymuconic semialdehyde; 2-Oxo-2,3-dihydrofuran-5-acetate; 3-Oxoadipate enol-lactone; 4,5-Dihydro-5-oxofuran-2-acetate; 5-Hydroxymethyl-2-furoate; 5-Hydroxymethyl-2-furoic acid; 5-Oxo-4,5-dihydrofuran-2-acetate; cis,cis-2,4-Hexadienedioic acid; cis,cis-Hexadienedioate; …		C00682; C02480; C03586; C14610; C20448
96	141.067	TRUE	0.756396	163474	0.000170781	C6H10N2O2	-H(-)	100	Ectoine	Ectoine; L-Ectoine		C06231
97	143.051	TRUE	0.905794	34653.8	-0.000439393	C10H8O	-H(-)	100	2-Naphthol	(1R,2S)-Naphthalene 1,2-oxide; (1R,2S)-Naphthalene epoxide; (1S,2R)-Naphthalene 1,2-oxide; (1S,2R)-Naphthalene epoxide		C14786; C14787
98	143.108	TRUE	0.332772	85226.6	0.000107011	C8H16O2	-H(-)	100	Octanoic acid	Caprylic acid; Octanoic acid; Octylic acid		C06423
99	144.03	TRUE	0.844588	34606.1	-2.33839e-05	C5H7NO4	-H(-)	100	2-Oxoglutaramate	2-Ketoglutaramate; 2-Oxoglutaramate; 2-Oxoglutaramic acid; alpha-Ketoglutaramate		C00940
99	144.03	TRUE	0.844588	34606.1	-0.000871184	C6H6O4	-H(-) [+3]	100	2-Hydroxymuconate semialdehyde	(+)-Muconolactone; (S)-5-Oxo-2,5-dihydrofuran-2-acetate; 2-Hydroxymuconate semialdehyde; 2-Hydroxymuconate-6-semialdehyde; 2-Hydroxymuconic semialdehyde; 2-Oxo-2,3-dihydrofuran-5-acetate; 3-Oxoadipate enol-lactone; 4,5-Dihydro-5-oxofuran-2-acetate; 5-Hydroxymethyl-2-furoate; 5-Hydroxymethyl-2-furoic acid; 5-Oxo-4,5-dihydrofuran-2-acetate; cis,cis-2,4-Hexadienedioic acid; cis,cis-Hexadienedioate; …		C00682; C02480; C03586; C14610; C20448
100	144.067	TRUE	0.932031	70207.3	-7.5275e-05	C6H11NO3	-H(-)	100	4-Acetamidobutanoate	(S)-2-Amino-6-oxohexanoate; 2-Aminoadipate 6-semialdehyde; 2-Oxo-6-aminocaproate; 4-Acetamidobutanoate; 6-Amino-2-oxohexanoate; Allysine; L-2-Aminoadipate 6-semialdehyde; L-Allysine; N4-Acetylaminobutanoate		C02946; C03239; C04076
101	145.014	TRUE	0.958554	564747	-2.96145e-05	C5H6O5	-H(-)	100	Oxoglutarate	2-Ketoglutaric acid; 2-Oxoglutarate; Oxoglutaric acid; alpha-Ketoglutaric acid		C00026
102	145.05	TRUE	0.855667	174887	0.000564005	C6H10O4	-H(-)	100	2-Dehydropantoate	(R)-3-Hydroxy-3-methyl-2-oxopentanoate; (S)-2-Aceto-2-hydroxybutanoate; (S)-2-Hydroxy-2-ethyl-3-oxobutanoate; 2-Dehydropantoate; 3-Hydroxy-5-oxohexanoate		C00966; C06006; C14463; C16272
103	145.062	TRUE	0.958454	459420	-5.87332e-06	C5H10N2O3	-H(-)	100	Glutamine	D-2-Aminoglutaramic acid; D-Glutamine; L-2-Aminoglutaramic acid; L-Glutamine		C00064; C00819
104	145.098	TRUE	0.661535	156034	9.49426e-05	C6H14N2O2	-H(-)	100	Lysine	(3S)-3,6-Diaminohexanoate; 2,6-Diaminohexanoic acid; D-2,6-Diaminohexanoic acid; D-Lysine; L-Lysine; L-beta-Lysine; Lysine acid		C00047; C00739; C01142
105	146.046	TRUE	0.959371	710462	-4.71245e-05	C5H9NO4	-H(-)	100	Glutamate	2-Aminoglutaric acid; D-2-Aminoglutaric acid; D-Glutamate; D-Glutamic acid; D-Glutaminic acid; Glutamate; Glutaminic acid; L-4-Hydroxyglutamate semialdehyde; L-Glutamate; L-Glutamic acid; L-Glutaminic acid; O-Acetyl-L-serine; O3-Acetyl-L-serine		C00025; C00217; C00302; C00979; C05938
105	146.046	TRUE	0.959371	710462	0.000680576	C6H9NOS	-H(-) [+4]	100	5-(2-Hydroxyethyl)-4-methylthiazole	4-Methyl-5-(2'-hydroxyethyl)-thiazole; 4-Methyl-5-(2-hydroxyethyl)-thiazole; 5-(2-Hydroxyethyl)-4-methylthiazole		C04294
106	147.03	TRUE	0.941313	709408	-5.30782e-05	C5H8O5	-H(-)	100	Hydroxyglutarate	(2R)-2-Hydroxy-2-methylbutanedioate; (2R,3S)-3-Methylmalate; (R)-2-Methylmalate; (R)-2-Methylmalic acid; (R)-Citramalate; (R)-Citramalic acid; (R)-alpha-Hydroxypyrotartaric acid; 2-Hydroxyglutarate; D-Citramalate; D-Citramalic acid; D-alpha-Hydroxypyrotartaric acid; D-erythro-3-Methylmalate; alpha-Hydroxyglutarate		C02612; C02630; C06032
107	147.045	TRUE		107613	-0.000139829	C9H8O2	-H(-)	100	Cinnamate	(E)-Cinnamate; 4-Hydroxycinnamyl aldehyde; p-Coumaraldehyde; trans-Cinnamate; trans-Cinnamic acid		C00423; C05608
108	147.066	TRUE	0.920559	129304	-2.47606e-05	C6H12O4	-H(-)	100	Mevalonate	(2R,3R)-2,3-Dihydroxy-3-methylpentanoate; (R)-2,3-Dihydroxy-3-methylpentanoate; (R)-2,3-Dihydroxy-3-methylvalerate; (R)-Mevalonate; (R)-Pantoate; 3,5-Dihydroxy-3-methylvaleric acid; Mevalonic acid; Pantoate; Pantoic acid		C00418; C00522; C06007
109	148.041	TRUE	0.802004	38120.5	-0.000186899	C8H7NO2	-H(-)	100	(S)-4-Hydroxymandelonitrile	(S)-4-Hydroxymandelonitrile		C03742
110	149.009	TRUE	0.963946	494848	1.15608e-06	C4H6O6	-H(-)	100	Tartaric acid	(+)-Tartaric acid; (2R,3R)-Tartaric acid; (R,R)-Tartaric acid; (R,R)-Tartrate; 2,3-Dihydroxybutanedioic acid; L-Tartaric acid; Tartaric acid; Tartrate; meso-Tartaric acid; meso-Tartrate		C00552; C00898
111	149.046	TRUE	0.877856	2.69882e+06	-0.000209763	C5H10O5	-H(-)	100	Pentose	D-Arabinoketose; D-Arabinulose; D-Lyxulose; D-Riboketose; D-Ribose; D-Ribulose; D-Xylose; D-Xylulose; D-erythro-2-Pentulose; D-threo-Pentulose; L-Arabinopyranose; L-Arabinose; Wood sugar		C00121; C00181; C00259; C00309; C00310
112	150.043	TRUE	0.937613	14256.3	-0.000428969	C5H5N5O	-H(-)	100	Guanine	2-Amino-6-hydroxypurine; Guanine		C00242
113	151.026	TRUE	0.899282	31143.4	2.60492e-05	C5H4N4O2	-H(-)	100	Xanthine	Xanthine		C00385
113	151.026	TRUE	0.899282	31143.4	-0.000584251	C5H8O3S	-H(-) [+4]	100	4-Methylthio-2-oxobutanoic acid	2-Keto-4-methylthiobutyric acid; 2-Oxo-4-methylthiobutanoate; 2-Oxo-4-methylthiobutanoic acid; 4-Methylthio-2-oxobutanoate; 4-Methylthio-2-oxobutanoic acid		C01180
114	151.04	TRUE	0.941951	152776	-0.000227757	C8H8O3	-H(-)	100	4-Hydroxyphenylacetate	(R)-2-Hydroxy-2-phenylacetate; (R)-2-Hydroxy-2-phenylacetic acid; (R)-Mandelate; (R)-Mandelic acid; (S)-2-Hydroxy-2-phenylacetate; (S)-2-Hydroxy-2-phenylacetic acid; (S)-Mandelate; (S)-Mandelic acid; 2-Hydroxy-4-methylbenzoic acid; 2-Hydroxyphenylacetate; 2-Hydroxyphenylacetic acid; 3,4-Dihydroxyphenylacetaldehyde; 3-Hydroxyphenylacetate; 3-Hydroxyphenylacetic acid; 3-Methylsalicylate; 4-Hydroxyp…		C00642; C01983; C01984; C04043; C05593; C05852; C13636; C14088; C14103
115	151.062	TRUE	0.931402	104930	-0.000464187	C5H12O5	-H(-)	100	Xylitol	Adonitol; L-Arabinitol; L-Arabinol; L-Arabitol; L-Lyxitol; Ribitol; Xylitol		C00379; C00474; C00532
115	151.062	TRUE	0.931402	104930	0.000971113	C5H9NO4	-H(-) [+5]	100	Glutamate	2-Aminoglutaric acid; D-2-Aminoglutaric acid; D-Glutamate; D-Glutamic acid; D-Glutaminic acid; Glutamate; Glutaminic acid; L-4-Hydroxyglutamate semialdehyde; L-Glutamate; L-Glutamic acid; L-Glutaminic acid; O-Acetyl-L-serine; O3-Acetyl-L-serine		C00025; C00217; C00302; C00979; C05938
116	151.113	TRUE	0.555128	10318.4	0.000146086	C10H16O	-H(-)	100	Limonene-1,2-epoxide	(4R)-Limonene-1,2-epoxide; (4S)-Limonene-1,2-epoxide; 2-Pinen-10-ol; Limonene oxide; Limonene-1,2-epoxide; Myrtenol; Pinocarveol		C07271; C11938; C11941; C19081
117	152.002	TRUE	0.858769	12772.6	7.42812e-05	C3H7NO4S	-H(-)	100	3-Sulfino-L-alanine	3-Sulfino-L-alanine; 3-Sulfinoalanine; 3-Sulphino-L-alanine; L-Cysteinesulfinic acid		C00606
118	152.072	TRUE	0.526609	18511.6	0.000142765	C8H11NO2	-H(-)	100	Dopamine	2-(3,4-Dihydroxyphenyl)ethylamine; 3,4-Dihydroxyphenethylamine; 4-(2-Aminoethyl)-1,2-benzenediol; 4-(2-Aminoethyl)benzene-1,2-diol; Dopamine		C03758
118	152.072	TRUE	0.526609	18511.6	-0.000705035	C9H10O2	-H(-) [+3]	100	4-Coumaryl alcohol	3-Phenyl-propionic acid; 3-Phenylpropanoic acid; 3-Phenylpropionic acid; 4-Coumaryl alcohol; 4-Hydroxycinnamyl alcohol; Phenylpropanoate; p-Coumaryl alcohol		C02646; C05629
119	152.083	TRUE	-0.165544	7754.5	0.000205097	C7H11N3O	-H(-)	100	2,4-Diamino-6-hydroxylaminotoluene	2,4-Diamino-6-hydroxylaminotoluene		C16399
119	152.083	TRUE	-0.165544	7754.5	0.000302397	C6H12O4	-H(-) [+5]	100	Mevalonate	(2R,3R)-2,3-Dihydroxy-3-methylpentanoate; (R)-2,3-Dihydroxy-3-methylpentanoate; (R)-2,3-Dihydroxy-3-methylvalerate; (R)-Mevalonate; (R)-Pantoate; 3,5-Dihydroxy-3-methylvaleric acid; Mevalonic acid; Pantoate; Pantoic acid		C00418; C00522; C06007
120	152.996	TRUE	0.894389	20413.3	-0.000335373	C3H7O5P	-H(-)	100	Propanoyl phosphate	Propanoyl phosphate; Propionyl phosphate		C02876
121	153.019	TRUE	0.898103	64452.2	-5.5928e-05	C7H6O4	-H(-)	100	3,4-Dihydroxybenzoate	2,5-Dihydroxybenzoate; 2,5-Dihydroxybenzoic acid; 3,4-Dihydroxybenzoate; 3,4-Dihydroxybenzoic acid; Gentisate; Gentisic acid; Hydroquinonecarboxylic acid; Protocatechuate; Protocatechuic acid		C00230; C00628
122	154.062	TRUE	0.938699	132017	0.000177192	C6H9N3O2	-H(-)	100	Histidine	(S)-alpha-Amino-1H-imidazole-4-propionic acid; L-Histidine		C00135
122	154.062	TRUE	0.938699	132017	0.000274492	C5H10O5	-H(-) [+5]	100	Pentose	D-Arabinoketose; D-Arabinulose; D-Lyxulose; D-Riboketose; D-Ribose; D-Ribulose; D-Xylose; D-Xylulose; D-erythro-2-Pentulose; D-threo-Pentulose; L-Arabinopyranose; L-Arabinose; Wood sugar		C00121; C00181; C00259; C00309; C00310
123	154.975	TRUE	0.747654	29932.7	0.00036898	C2H5O6P	-H(-)	100	2-Phosphoglycolate	2-Phosphoglycolate; Phosphoglycolic acid		C00988
124	155.035	TRUE	0.957606	190349	2.53691e-05	C7H8O4	-H(-)	100	3-Methyl-cis,cis-hexadienedioate	(2E,4Z)-2-Hydroxy-5-methyl-6-oxohexa-2,4-dienoate; 2-Hydroxy-5-methyl-cis,cis-muconic semialdehyde; 2-Hydroxy-6-keto-2,4-heptadienoate; 2-Hydroxy-6-oxo-hept-2,4-dienoate; 3-Methyl-cis,cis-hexadienedioate; 3-Methyl-cis,cis-muconate; 3-Methylmuconolactone; 4-Carboxymethyl-3-methylbut-2-en-1,4-olide; 4-Carboxymethyl-4-methylbut-2-en-1,4-olide; 4-Methylmuconolactone		C04112; C04558; C04559; C06210; C06760
125	155.047	TRUE	0.828049	22852.2	-0.00126172	C6H8N2O3	-H(-)	66	4-Imidazolone-5-propanoate	4,5-Dihydro-4-oxo-5-imidazolepropanoate; 4-Imidazolone-5-propanoate; 4-Imidazolone-5-propionic acid		C03680
126	155.144	TRUE	0.658357	3575.37	0.000288602	C10H20O	-H(-)	100	(+)-Neomenthol	(+)-Neomenthol		C00553
127	157.037	TRUE	0.838337	24375.2	-3.36168e-05	C4H6N4O3	-H(-)	100	Allantoin	(R)(-)-Allantoin; (R)-Allantoin; (S)(+)-Allantoin; (S)-Allantoin		C02348; C02350
127	157.037	TRUE	0.838337	24375.2	0.000771283	C3H10NO4P	-H(-) [+3]	100	N-Methylethanolamine phosphate	(R)-1-Aminopropan-2-yl phosphate; D-1-Aminopropan-2-ol O-phosphate; N-Methylethanolamine phosphate		C01210; C04122
128	157.05	TRUE	0.90165	875580	0.000141247	C7H10O4	-H(-)	100	Isopropylmaleate	2-Isopropylmaleate; beta-Isopropylmaleate		C02631
128	157.05	TRUE	0.90165	875580	0.000728747	C8H6O3	-H(-) [+8]	100	alpha-Oxo-benzeneacetic acid	2-Oxo-2-phenylacetate; Benzoylformate; Benzoylformic acid; Phenylglyoxylate; Phenylglyoxylic acid; alpha-Oxo-benzeneacetic acid		C02137
129	157.062	TRUE	0.95981	56258	-0.000527253	C6H10N2O3	-H(-)	100	5-Hydroxyectoine	5-Hydroxyectoine		C16432
130	158.061	TRUE	0.108558	49996.6	0.000335293	C10H9NO	-H(-)	100	Indole-3-acetaldehyde	2-(Indol-3-yl)acetaldehyde; Indole-3-acetaldehyde; Indoleacetaldehyde		C00637
130	158.061	TRUE	0.108558	49996.6	-0.000512507	C11H8O	-H(-) [+3]	100	1-Naphthaldehyde	1-Formylnaphthalene; 1-Naphthaldehyde; 2-Naphthaldehyde; 2-Naphthalenecarboxaldehyde		C14090; C14099
131	159.03	TRUE	0.973374	223041	4.53416e-05	C6H8O5	-H(-)	100	Oxoadipate	2,4-Diketo-3-deoxy-L-fuconate; 2-Formylglutarate; 2-Oxoadipate; 2-Oxoadipic acid; 3-Keto-adipate; 3-Oxoadipate; 3-Oxoadipic acid		C00322; C00846; C16159; C20781
132	159.045	TRUE	0.93321	35212.5	0.000245831	C10H8O2	-H(-)	100	Naphthalene-1,2-diol	1,2-Dihydroxynaphthalene; 1,2-Naphthalenediol; Naphthalene-1,2-diol; beta-Naphthohydroquinone		C03012
133	159.078	TRUE	0.956245	130927	-5.1639e-05	C6H12N2O3	-H(-)	100	Ala-Ala	D-Ala-D-Ala; D-Alanyl-D-alanine; N(gamma)-Acetyldiaminobutyrate; N4-Acetyl-L-2,4-diaminobutanoate; N4-Acetyl-L-2,4-diaminobutyrate		C00993; C06442
134	160.04	TRUE	0.612156	68682.5	0.000287159	C9H7NO2	-H(-)	100	4,8-Dihydroxyquinoline	4,6-Dihydroxyquinoline; 4,8-Dihydroxyquinoline; Quinoline-4,6-diol; Quinoline-4,8-diol		C05637; C05639
135	160.061	TRUE	0.942872	1.00048e+06	0.000214729	C6H11NO4	-H(-)	100	Aminoadipate	L-2-Aminoadipate; L-2-Aminoadipic acid; L-2-Aminohexanedioate; L-alpha-Aminoadipate; L-alpha-Aminoadipic acid; O-Acetyl-L-homoserine; O-Acetylhomoserine		C00956; C01077
135	160.061	TRUE	0.942872	1.00048e+06	-0.000633071	C7H10O4	-H(-) [+3]	100	Isopropylmaleate	2-Isopropylmaleate; beta-Isopropylmaleate		C02631
136	161.046	TRUE	0.947109	1.34217e+06	3.56811e-05	C6H10O5	-H(-)	100	Hydroxyadipate	2-Dehydro-3-deoxy-L-fuconate; L-Fucono-1,5-lactone		C03827; C18028
137	162.041	TRUE	0.950705	27407	-0.000276052	C5H9NO5	-H(-)	100	Hydroxy-Glu	L-erythro-4-Hydroxyglutamate		C05947
138	163.039	TRUE	0.844619	113722	0.000729206	C9H8O3	-H(-)	100	Coumarate	(2E)-3-(3-Hydroxyphenyl)prop-2-enoate; 2-Coumarinate; 2-Hydroxy-3-phenylpropenoate; 2-Oxo-3-phenylpropanoate; 3,4-Dihydroxycinnamaldehyde; 3-Phenyl-2-oxopropanoate; 4-Coumarate; 4-Hydroxycinnamate; 4-Hydroxycinnamic acid; Caffeic aldehyde; Caffeyl aldehyde; Phenylpyruvate; Phenylpyruvic acid; alpha-Ketohydrocinnamic acid; cis-2-Hydroxycinnamate; enol-Phenylpyruvate; enol-Phenylpyruvic acid; enol-…		C00166; C00811; C02763; C05838; C10945; C12621
139	163.061	TRUE	0.920187	254496	9.12605e-06	C6H12O5	-H(-)	100	Deoxyhexose	6-Deoxy-L-galactose; L-Fucose; alpha-L-Fucopyranose; alpha-L-Fucose; beta-L-Fucopyranose; beta-L-Fucose		C01019; C20835; C20836
140	164.021	TRUE	-0.915268	87327.9	-0.000445761	C5H11NOS2	-H(-)	100	4-Methylthiobutylthiohydroximate	4-Methylthiobutylthiohydroximate		C17243
141	164.035	TRUE	-0.0139856	26102.5	1.10611e-05	C8H7NO3	-H(-)	100	Formylanthranilate	2-(Formylamino)-benzoic acid; Formylanthranilate; N-Formylanthranilate		C05653
142	164.072	TRUE	0.781958	103367	0.000151298	C9H11NO2	-H(-)	100	Phenylalanine	(S)-alpha-Amino-beta-phenylpropionic acid; D-Phenylalanine; D-alpha-Amino-beta-phenylpropionic acid; L-Phenylalanine		C00079; C02265
143	165.019	TRUE	-0.0873255	116810	0.000762823	C8H6O4	-H(-)	100	Phthalate	2-(4-Hydroxyphenyl)-2-oxoacetate; 4-Hydroxybenzoylformate; 4-Hydroxyphenylglyoxylate; 4-Hydroxyphenylglyoxylic acid		C03590
144	165.092	TRUE	0.733918	18455	0.000434942	C10H14O2	-H(-)	100	C10:3	Perillic acid		C11924
144	165.092	TRUE	0.733918	18455	0.00102244	C11H10O	-H(-) [+8]	96	(2-Naphthyl)methanol	(2-Naphthyl)methanol; 1-Hydroxymethylnaphthalene; 1-Naphthalenemethanol; 2-Hydroxymethylnaphthalene; 2-Naphthalenemethanol		C02909; C14089
145	166.016	TRUE	0.826654	18642.4	-0.00162539	C7H5NO4	-H(-)	37	Quinolinate	2,3-Pyridinedicarboxylic acid; Pyridine-2,3-dicarboxylate; Quinolinate; Quinolinic acid		C03722
146	166.061	TRUE	0.609291	14614.1	0.000734667	C7H9N3O2	-H(-)	100	2,4-Diamino-6-nitrotoluene	2,4-Diamino-6-nitrotoluene		C16396
146	166.061	TRUE	0.609291	14614.1	0.000831967	C6H10O5	-H(-) [+5]	100	Hydroxyadipate	2-Dehydro-3-deoxy-L-fuconate; L-Fucono-1,5-lactone		C03827; C18028
146	166.061	TRUE	0.609291	14614.1	-0.000960933	C9H7NO2	-H(-) [+6]	100	4,8-Dihydroxyquinoline	4,6-Dihydroxyquinoline; 4,8-Dihydroxyquinoline; Quinoline-4,6-diol; Quinoline-4,8-diol		C05637; C05639
147	166.087	TRUE	0.272931	11065.9	0.000286435	C9H13NO2	-H(-)	100	3-Methoxytyramine	3-Methoxytyramine		C05587
147	166.087	TRUE	0.272931	11065.9	2.61353e-05	C11H8O	-H(-) [+11]	100	1-Naphthaldehyde	1-Formylnaphthalene; 1-Naphthaldehyde; 2-Naphthaldehyde; 2-Naphthalenecarboxaldehyde		C14090; C14099
147	166.087	TRUE	0.272931	11065.9	0.000873935	C10H9NO	-H(-) [+8]	100	Indole-3-acetaldehyde	2-(Indol-3-yl)acetaldehyde; Indole-3-acetaldehyde; Indoleacetaldehyde		C00637
148	166.975	TRUE	0.796237	18813.4	0.000238843	C3H5O6P	-H(-)	100	Phosphoenolpyruvate	PEP; Phosphoenolpyruvate; Phosphoenolpyruvic acid		C00074
149	167.021	TRUE	0.822412	14995.9	0.000107895	C5H4N4O3	-H(-)	100	Urate	Urate; Uric acid		C00366
150	167.035	TRUE	0.988081	385822	-1.19631e-05	C8H8O4	-H(-)	100	Homogentisate	(R)-4-Hydroxymandelate; (S)-2-Hydroxy-2-(4-hydroxyphenyl)acetate; (S)-4-Hydroxymandelate; 2,5-Dihydroxyphenylacetate; 2,5-Dihydroxyphenylacetic acid; 2-Hydroxy-4-hydroxymethylbenzoic acid; 2-Hydroxy-6-oxoocta-2,4,7-trienoate; 3,4-Dihydroxymandelaldehyde; 3,4-Dihydroxyphenylacetate; 3,4-Dihydroxyphenylacetic acid; 3,4-Dihydroxyphenylglycolaldehyde; 4-Hydroxymethylsalicylate; Homogentisate; Homogen…		C00544; C01161; C03198; C05343; C05577; C07087; C14109
151	167.071	TRUE	0.819123	27548.4	0.000436602	C5H15NO3P	-H(-)	100	N-Trimethyl-2-aminoethylphosphonate	2-Trimethylaminoethylphosphonate; N-Trimethyl-2-aminoethylphosphonate		C06459
151	167.071	TRUE	0.819123	27548.4	0.000715102	C10H8O2	-H(-) [+8]	100	Naphthalene-1,2-diol	1,2-Dihydroxynaphthalene; 1,2-Naphthalenediol; Naphthalene-1,2-diol; beta-Naphthohydroquinone		C03012
152	167.082	TRUE	0.285066	43864.6	0.000208313	C8H12N2O2	-H(-)	100	Pyridoxamine	PM; Pyridoxamine		C00534
152	167.082	TRUE	0.285066	43864.6	-0.000639487	C9H11NO2	-H(-) [+3]	100	Phenylalanine	(S)-alpha-Amino-beta-phenylpropionic acid; D-Phenylalanine; D-alpha-Amino-beta-phenylpropionic acid; L-Phenylalanine		C00079; C02265
153	168.007	TRUE	0.867545	28319.2	7.87745e-05	C3H8NO5P	-H(-)	100	Glyphosate	1-Amino-3-(phosphohydroxy)propan-2-one; 3-Amino-2-oxopropyl phosphate		C11638
154	168.066	TRUE	0.641131	19491.9	0.000853164	C8H11NO3	-H(-)	100	Pyridoxine	4-[(1R)-2-Amino-1-hydroxyethyl]-1,2-benzenediol; Arterenol; L-Noradrenaline; Noradrenaline; Norepinephrine; Pyridoxine; Pyridoxol		C00314; C00547
154	168.066	TRUE	0.641131	19491.9	5.36398e-06	C9H10O3	-H(-) [+3]	100	3-Methoxy-4-hydroxyphenylacetaldehyde	(4-Hydroxy-3-methoxyphenyl)acetaldehyde; 3-(3-Hydroxyphenyl)propanoate; 3-(3-Hydroxyphenyl)propanoic acid; 3-Hydroxyphenylpropanoate; 3-Methoxy-4-hydroxyphenylacetaldehyde; Caffeyl alcohol; Dihydro-3-coumaric acid; Homovanillin		C05581; C11457; C12206
155	169.013	TRUE	0.893842	42114.9	0.00090311	C7H6O5	-H(-)	100	Gallate	3,4,5-Trihydroxybenzoate; 3,4,5-Trihydroxybenzoic acid; Gallate; Gallic acid; Pyrogallol-5-carboxylic acid		C01424
156	169.05	TRUE	0.788226	24845.6	0.000491107	C8H10O4	-H(-)	100	3,4-Dihydroxyphenylethyleneglycol	3,4-Dihydroxyphenylethyleneglycol		C05576
157	170.046	TRUE	0.668216	19048	-3.31801e-05	C7H9NO4	-H(-)	100	2,3,4,5-Tetrahydrodipicolinate	(S)-2,3,4,5-Tetrahydropyridine-2,6-dicarboxylate; 2,3,4,5-Tetrahydrodipicolinate; L-2,3,4,5-Tetrahydrodipicolinate; delta1-Piperidine-2,6-dicarboxylate		C03972
157	170.046	TRUE	0.668216	19048	-0.00088098	C8H8O4	-H(-) [+3]	100	Homogentisate	(R)-4-Hydroxymandelate; (S)-2-Hydroxy-2-(4-hydroxyphenyl)acetate; (S)-4-Hydroxymandelate; 2,5-Dihydroxyphenylacetate; 2,5-Dihydroxyphenylacetic acid; 2-Hydroxy-4-hydroxymethylbenzoic acid; 2-Hydroxy-6-oxoocta-2,4,7-trienoate; 3,4-Dihydroxymandelaldehyde; 3,4-Dihydroxyphenylacetate; 3,4-Dihydroxyphenylacetic acid; 3,4-Dihydroxyphenylglycolaldehyde; 4-Hydroxymethylsalicylate; Homogentisate; Homogen…		C00544; C01161; C03198; C05343; C05577; C07087; C14109
157	170.046	TRUE	0.668216	19048	0.00069452	C8H9NOS	-H(-) [+4]	100	Phenylacetothiohydroximate	Phenylacetothiohydroximate		C03719
158	171.007	TRUE	0.915594	36737	-0.000264902	C3H9O6P	-H(-)	100	sn-Glycerol 3-phosphate	D-Glycerol 1-phosphate; Glycerophosphoric acid; sn-Glycerol 3-phosphate		C00093
158	171.007	TRUE	0.915594	36737	0.000602998	C3H7NO5S	-H(-) [+3]	100	Cysteic acid	2-Amino-3-sulfopropionic acid; 3-Sulfoalanine; L-Cysteate; L-Cysteic acid		C00506
159	171.03	TRUE	0.928586	47232.7	-4.60238e-05	C7H8O5	-H(-)	100	3-Dehydroshikimate	2-Hydroxy-5-methyl-cis,cis-muconate; 2-Hydroxyhepta-2,4-diene-1,7-dioate; 2-Hydroxyhepta-2,4-dienedioate; 2-Oxo-5-methyl-cis-muconate; 2-Oxohept-3-ene-1,7-dioate; 2-Oxohept-3-enedioate; 3-Dehydroshikimate; 5-Methylmaleylacetate		C02637; C03063; C05600; C07478; C07479; C18306
160	171.103	TRUE	0.942188	440208	6.82714e-05	C9H16O3	-H(-)	100	9-Oxononanoic acid	9-Oxononanoic acid		C16322
161	171.139	TRUE	-0.442484	102952	0.000182164	C10H20O2	-H(-)	100	Decanoic acid (FA10:0)	Decanoate; Decanoic acid; Decylic acid; n-Capric acid		C01571
162	172.04	TRUE	0.571617	26868.8	0.000174329	C10H7NO2	-H(-)	100	2-Quinolinecarboxylic acid	1-Nitronaphthalene		C14040
163	172.061	TRUE	0.984204	1.1844e+06	7.71402e-05	C7H11NO4	-H(-)	100	Acetyl-Glu-semialdehyde	2-Acetamido-5-oxopentanoate; N-Acetyl-L-glutamate 5-semialdehyde		C01250
163	172.061	TRUE	0.984204	1.1844e+06	-0.00077066	C8H10O4	-H(-) [+3]	100	3,4-Dihydroxyphenylethyleneglycol	3,4-Dihydroxyphenylethyleneglycol		C05576
163	172.061	TRUE	0.984204	1.1844e+06	0.00066464	C8H7NO3	-H(-) [+8]	100	Formylanthranilate	2-(Formylamino)-benzoic acid; Formylanthranilate; N-Formylanthranilate		C05653
164	173.009	TRUE	0.942028	180663	0.000101078	C6H6O6	-H(-)	100	Aconitate	Dehydroascorbate; Dehydroascorbic acid; L-Dehydroascorbate; L-Dehydroascorbic acid; cis-Aconitate; cis-Aconitic acid		C00417; C05422
165	173.045	TRUE	0.926564	72893.3	0.00011277	C7H10O5	-H(-)	100	Shikimate	(2S)-2-Isopropyl-3-oxosuccinate; 2-Methyl-3-oxoadipate; 2-Oxo-4-methyl-3-carboxypentanoate; 3,4,5-Trihydroxy-1-cyclohexenecarboxylic acid; 3-Carboxy-4-methyl-2-oxopentanoate; Shikimate; Shikimic acid		C00493; C04236; C18307
165	173.045	TRUE	0.926564	72893.3	0.00070027	C8H6O4	-H(-) [+8]	100	Phthalate	2-(4-Hydroxyphenyl)-2-oxoacetate; 4-Hydroxybenzoylformate; 4-Hydroxyphenylglyoxylate; 4-Hydroxyphenylglyoxylic acid		C03590
166	173.072	TRUE	0.927962	119089	0.000476107	C10H10N2O	-H(-)	100	Indole-acetamide	(Indol-3-yl)acetamide; Indole-3-acetamide		C02693
167	173.093	TRUE	0.967228	93826.2	0.000104755	C7H14N2O3	-H(-)	100	Acetylornithine	N-Acetylornithine; N2-Acetyl-L-ornithine		C00437
168	173.104	TRUE	0.883195	159216	5.88872e-05	C6H14N4O2	-H(-)	100	Arginine	(S)-2-Amino-5-guanidinovaleric acid; D-2-Amino-5-guanidinovaleric acid; D-Arginine; L-Arg; L-Arginine		C00062; C00792
169	174.056	TRUE	0.930327	57885.3	0.000188351	C10H9NO2	-H(-)	100	Indole-3-acetate	(Indol-3-yl)acetate; 5-Hydroxyindoleacetaldehyde; IAA; Indole-3-acetate; Indole-3-acetic acid; Indoleacetate; Indoleacetic acid		C00954; C05634
170	175.025	TRUE	0.94151	55496.9	0.000238489	C6H8O6	-H(-)	100	Hexuronic acid; Ascorbate	(4S)-4,6-Dihydroxy-2,5-dioxohexanoate; 2,5-Diketo-3-deoxy-D-gluconate; 3-Deoxy-D-glycero-2,5-hexodiulosonate; 4-Hydroxy-4-methyl-2-oxoglutarate; Ascorbate; Ascorbic acid; D-Glucurone; D-Glucurono-3,6-lactone; D-Glucuronolactone; Glucurone; L-Ascorbate; L-Ascorbic acid; Parapyruvate; Vitamin C		C00072; C02670; C04349; C06033
171	175.036	TRUE	0.935228	39534.2	0.000293711	C5H8N2O5	-H(-)	100	Carbamoyl-Asp	N-Carbamoyl-L-aspartate		C00438
171	175.036	TRUE	0.935228	39534.2	-0.00140189	C7H6O5	-H(-) [+6]	52	Gallate	3,4,5-Trihydroxybenzoate; 3,4,5-Trihydroxybenzoic acid; Gallate; Gallic acid; Pyrogallol-5-carboxylic acid		C01424
172	175.047	TRUE	0.94427	72939.8	-6.7677e-05	C4H8N4O4	-H(-)	100	Allantoate	Allantoate; Allantoic acid		C00499
173	175.061	TRUE	0.964933	1.14398e+07	-9.56159e-05	C7H12O5	-H(-)	100	3-Propylmalate	(2R,3S)-3-Isopropylmalate; (2S)-2-Hydroxy-2-isopropylsuccinic acid; (2S)-2-Isopropylmalate; 2-D-threo-Hydroxy-3-carboxy-isocaproate; 2-Isopropylmalic acid; 3-Carboxy-2-hydroxy-4-methylpentanoate; 3-Carboxy-3-hydroxy-4-methylpentanoate; 3-Carboxy-3-hydroxyisocaproate; 3-Isopropylmalate; alpha-Isopropylmalate		C02504; C04411
173	175.061	TRUE	0.964933	1.14398e+07	0.000491884	C8H8O4	-H(-) [+8]	100	Homogentisate	(R)-4-Hydroxymandelate; (S)-2-Hydroxy-2-(4-hydroxyphenyl)acetate; (S)-4-Hydroxymandelate; 2,5-Dihydroxyphenylacetate; 2,5-Dihydroxyphenylacetic acid; 2-Hydroxy-4-hydroxymethylbenzoic acid; 2-Hydroxy-6-oxoocta-2,4,7-trienoate; 3,4-Dihydroxymandelaldehyde; 3,4-Dihydroxyphenylacetate; 3,4-Dihydroxyphenylacetic acid; 3,4-Dihydroxyphenylglycolaldehyde; 4-Hydroxymethylsalicylate; Homogentisate; Homogen…		C00544; C01161; C03198; C05343; C05577; C07087; C14109
174	177.04	TRUE	0.933127	177963	0.000118954	C6H10O6	-H(-)	100	Glucono-lactone	1,5-Gluconolactone; 2-Dehydro-3-deoxy-D-galactonate; 2-Dehydro-3-deoxy-D-gluconate; 2-Keto-3-deoxy-D-gluconate; 3-Keto-beta-D-galactose; D-Galactono-1,4-lactone; D-Glucono-1,5-lactone; D-Gluconolactone; Gluconic acid lactone; Gluconic lactone; Gluconolactone; L-Galactono-1,4-lactone; L-Gulonic acid gamma-lactone; L-Gulono-1,4-lactone; L-Gulono-gamma-lactone; L-Gulonolactone; delta-Gluconolactone;…		C00198; C00204; C01040; C01115; C01216; C03383; C05394
175	179.035	TRUE	0.953796	105399	0.000135801	C9H8O4	-H(-)	100	3-(4-Hydroxyphenyl)pyruvate	(2E)-3-(2,3-Dihydroxyphenyl)prop-2-enoate; 2-Hydroxy-3-(4-hydroxyphenyl)propenoate; 3,4-Dihydroxy-trans-cinnamate; 3-(4-Hydroxyphenyl)pyruvate; 4-Hydroxy-enol-phenylpyruvate; 4-Hydroxyphenylpyruvate; Caffeate; Caffeic acid; p-Hydroxyphenylpyruvic acid; trans-2,3-Dihydroxycinnamate; trans-Caffeate		C01179; C01197; C05350; C12623
176	179.056	TRUE	0.964116	1.66019e+06	8.26641e-05	C6H12O6	-H(-)	100	Hexose	1D-myo-Inositol; 1L-myo-Inositol; Bios I; Carubinose; Cyclohexitol; D-Fructose; D-Galactopyranose; D-Galactose; D-Glucopyranose; D-Glucose; D-Mannose; D-arabino-Hexulose; D-myo-Inositol; Dambose; Dextrose; Fructose; Fruit sugar; Glucose; Grape sugar; Inositol; L-Fuconate; L-Galactose; L-myo-Inositol; Levulose; Mannose; Meat sugar; Seminose; alpha-D-Galactose; alpha-D-Glucose; beta-D-Fructose; bet…		C00031; C00095; C00124; C00137; C00159; C00221; C00267; C00984; C01720; C01825; C02336
177	180.066	TRUE	0.983519	374391	0.000119713	C9H11NO3	-H(-)	100	Tyrosine	(S)-2-Amino-3-(p-hydroxyphenyl)propionic acid; (S)-3-(p-Hydroxyphenyl)alanine; 2-(Hydroxyamino)-3-phenylpropanoate; L-Tyrosine; N-Hydroxy-L-phenylalanine; Tyrosine		C00082; C19712
177	180.066	TRUE	0.983519	374391	-0.000728087	C10H10O3	-H(-) [+3]	100	Coniferyl aldehyde	4-Hydroxy-3-methoxycinnamaldehyde; Coniferaldehyde; Coniferyl aldehyde; Ferulaldehyde		C02666
177	180.066	TRUE	0.983519	374391	0.000707213	C10H7NO2	-H(-) [+8]	100	2-Quinolinecarboxylic acid	1-Nitronaphthalene		C14040
178	181.037	TRUE	0.812012	16866.4	8.22192e-05	C6H6N4O3	-H(-)	100	7-Methyluric acid	1-Methyluric acid; 7-Methyluric acid		C16355; C16359
179	182.97	TRUE	0.824309	213768	-0.000172697	C3H5O7P	-H(-)	100	3-Phosphonooxypyruvate	3-Phosphohydroxypyruvate; 3-Phosphohydroxypyruvic acid; 3-Phosphonooxypyruvate; 3-Phosphonooxypyruvic acid		C03232
180	183.017	TRUE	0.900764	44507.3	-0.000745943	C5H4N4O4	-H(-)	100	5-Hydroxyisourate	5-Hydroxyisourate		C11821
181	183.066	TRUE	0.561301	21137.7	0.000235153	C9H12O4	-H(-)	100	7-Methyl-2-hydroxy-6-oxoocta-2,4-dienoate	3-(cis-5,6-Dihydroxycyclohexa-1,3-dien-1-yl)propanoate; cis-3-(2-Carboxy-ethyl)-3,5-cyclo-hexadiene-1,2-diol; cis-3-(Carboxy-ethyl)-3,5-cyclo-hexadiene-1,2-diol		C11588
181	183.066	TRUE	0.561301	21137.7	0.000544153	C5H15NO4P	-H(-)	100	Choline-P	Choline phosphate; O-Phosphocholine; Phosphocholine; Phosphorylcholine		C00588
182	184.002	TRUE	0.863976	131654	-0.00019718	C3H8NO6P	-H(-)	100	Phosphoserine	3-Phosphoserine; Dexfosfoserine; L-O-Phosphoserine; O-Phospho-L-serine		C01005
182	184.002	TRUE	0.863976	131654	-0.00027438	C5H4N4O2S	-H(-) [+1]	100	6-Thiourate	6-Thiourate; 6-Thiouric acid		C16613
183	184.986	TRUE	0.914109	51734.1	-0.000206332	C3H7O7P	-H(-)	100	Phosphoglycerate	2-Phospho-(R)-glycerate; 2-Phospho-D-glycerate; 3-Phospho-(R)-glycerate; 3-Phospho-D-glycerate; 3-Phosphoglycerate; D-Glycerate 2-phosphate; D-Glycerate 3-phosphate		C00197; C00631
184	186.041	TRUE	0.828993	14957.7	-0.000321841	C7H9NO5	-H(-)	100	(2S,4S)-4-Hydroxy-2,3,4,5-tetrahydrodipicolinate	(2S,4S)-4-Hydroxy-2,3,4,5-tetrahydrodipicolinate; (2S,4S)-4-Hydroxy-2,3,4,5-tetrahydropyridine-2,6-dicarboxylate; HTPA		C20258
185	186.113	TRUE	0.952106	85150.7	0.000290154	C9H17NO3	-H(-)	100	8-Amino-7-oxononanoate	8-Amino-7-oxononanoate; 8-Amino-7-oxononanoic acid		C01092
186	187.145	TRUE	0.670805	4476.91	-4.96852e-05	C9H20N2O2	-H(-)	100	7,8-Diaminononanoate	7,8-Diaminononanoate		C01037
187	188.035	TRUE	0.892224	48324.9	0.000168599	C10H7NO3	-H(-)	100	1-Nitronaphthalene-5,6-oxide	1-Nitronaphthalene-5,6-oxide; 1-Nitronaphthalene-7,8-oxide		C14800; C14802
188	188.056	TRUE	0.955658	189264	0.000110325	C7H11NO5	-H(-)	100	Acetyl-Glu	N-Acetyl-L-glutamate; N-Acetyl-L-glutamic acid		C00624
189	188.986	TRUE	0.570385	32393.8	0.000710331	C6H6O5S	-H(-)	100	3-Sulfocatechol	2,3-Dihydroxybenzenesulfonate; 3-Sulfocatechol		C06336
190	189.004	TRUE	0.862695	13885.3	-0.000166034	C6H6O7	-H(-)	100	Oxalosuccinate	Oxalosuccinate; Oxalosuccinic acid		C05379
191	189.04	TRUE	0.948441	59553	-1.12875e-05	C7H10O6	-H(-)	100	3-Dehydroquinate	2,4-Dihydroxyhept-2-1,7-dioate; 2,4-Dihydroxyhept-2-enedioate; 2,4-Dihydroxyhept-2-enedioic acid; 3-Dehydroquinate; 3-Dehydroquinic acid; 4-Hydroxy-2-ketopimelate; 4-Hydroxy-2-oxo-heptanedioate; 4-Hydroxy-2-oxoheptanedioate; 4-Hydroxy-2-oxoheptanedioic acid; 5-Dehydroquinate; 5-Dehydroquinic acid		C00944; C05601; C06201
192	189.077	TRUE	0.984277	1.45759e+06	0.000169355	C8H14O5	-H(-)	100	(R)-3-((R)-3-Hydroxybutanoyloxy)butanoate	(R)-3-((R)-3-Hydroxybutanoyloxy)butanoate		C04546
192	189.077	TRUE	0.984277	1.45759e+06	0.000756855	C9H10O4	-H(-) [+8]	100	3-(2,3-Dihydroxyphenyl)propanoate	(2E)-3-(cis-5,6-Dihydroxycyclohexa-1,3-dien-1-yl)prop-2-enoate; 2,3-Dihydroxyphenylpropanoate; 3-(2,3-Dihydroxyphenyl)propanoate; 3-Methoxy-4-hydroxyphenylglycolaldehyde; cis-3-(3-Carboxyethenyl)-3,5-cyclohexadiene-1,2-diol		C04044; C05583; C12622
193	189.088	TRUE	0.977639	1.20296e+07	7.2029e-05	C7H14N2O4	-H(-)	100	Diaminopimelate	LL-2,6-Diaminoheptanedioate; LL-2,6-Diaminopimelate; LL-2,6-Diaminopimelic acid; meso-2,6-Diaminoheptanedioate; meso-2,6-Diaminopimelate; meso-2,6-Diaminopimelic acid; meso-Diaminoheptanedioate		C00666; C00680
194	190.052	TRUE	0.935011	34487.5	-0.000937948	C10H9NO3	-H(-)	100	5-Hydroxyindoleacetate	5-Hydroxyindoleacetate; 5-Phenyl-1,3-oxazinane-2,4-dione		C05635; C16596
195	191.02	TRUE	0.890449	3.67934e+06	1.75537e-05	C6H8O7	-H(-)	100	(Iso)Citrate	1-Hydroxypropane-1,2,3-tricarboxylic acid; 1-Hydroxytricarballylic acid; 2-Dehydro-3-deoxy-D-glucarate; 2-Hydroxy-1,2,3-propanetricarboxylic acid; 2-Hydroxytricarballylic acid; 5-Dehydro-4-deoxy-D-glucarate; Citrate; Citric acid; Isocitrate; Isocitric acid		C00158; C00311; C00679; C03921
196	191.056	TRUE	0.975339	263507	-4.00093e-07	C7H12O6	-H(-)	100	Quinate	(-)-Quinic acid; Chinic acid; Kinic acid; L-Quinate; L-Quinic acid; Quinate; Quinic acid		C00296
197	191.144	TRUE	0.541674	12388	0.000482343	C13H20O	-H(-)	100	beta-Ionone	beta-Ionone; trans-beta-Ionone		C12287
198	192.066	TRUE	0.946206	46567	0.000441486	C10H11NO3	-H(-)	100	3-Carbamoyl-2-phenylpropionaldehyde	3-Carbamoyl-2-phenylpropionaldehyde; 4-Hydroxy-5-phenyltetrahydro-1,3-oxazin-2-one		C16587; C16595
199	192.99	TRUE	0.549944	12976	0.000841979	C6H7ClO5	-H(-)	25	2-Chloro-3-oxoadipate	2-Chloro-3-oxoadipate		C12836
200	193.035	TRUE	0.951026	67690.7	6.19247e-06	C6H10O7	-H(-)	100	Hexuronate	5-Dehydro-D-gluconate; 5-Dehydrogluconate; D-Fructuronate; D-Fructuronic acid; D-Galacturonate; D-Galacturonic acid; D-Glucuronate; Glucuronate; Glucuronic acid		C00191; C00333; C00905; C01062
201	193.05	TRUE	0.963631	66865.9	0.000194949	C10H10O4	-H(-)	100	Ferulate	3-Methoxy-4-hydroxy-trans-cinnamate; 4-Hydroxy-3-methoxycinnamic acid; 5-Hydroxyconiferaldehyde; Ferulate; Ferulic acid		C01494; C12204
202	194.069	TRUE	0.871669	14831.6	-0.00016974	C7H9N5O2	-H(-)	100	2-Amino-4-hydroxy-6-hydroxymethyl-7,8-dihydropteridine	2-Amino-4-hydroxy-6-hydroxymethyl-7,8-dihydropteridine		C01300
203	195.051	TRUE	0.959887	1.05181e+07	-0.000284212	C6H12O7	-H(-)	100	Hexonic acid	D-Altronate; D-Gluconate; D-Gluconic acid; D-Mannonate; D-gluco-Hexonic acid; Gulonate; Gulonic acid; L-Gulonate; L-Gulonic acid; L-Idonate		C00257; C00514; C00770; C00800; C00817
204	196.098	TRUE	0.820973	8129.49	0.00031809	C10H15NO3	-H(-)	100	L-Metanephrine	L-Metanephrine		C05588
205	198.017	TRUE	0.907183	28131.1	0.000252102	C4H10NO6P	-H(-)	100	P-homoserine	Imino-D-erythrose 4-phosphate; Iminoerythrose 4-phosphate; O-Phospho-L-homoserine; O-Phosphorylhomoserine		C01102; C05702; C12215
206	198.088	TRUE	0.342575	29634.7	0.000752998	C8H13N3O3	-H(-)	100	gamma-Glutamyl-beta-aminopropiononitrile	gamma-Glutamyl-3-aminopropiononitrile; gamma-Glutamyl-beta-aminopropiononitrile		C06114
206	198.088	TRUE	0.342575	29634.7	-0.000942602	C10H11NO3	-H(-) [+6]	100	3-Carbamoyl-2-phenylpropionaldehyde	3-Carbamoyl-2-phenylpropionaldehyde; 4-Hydroxy-5-phenyltetrahydro-1,3-oxazin-2-one		C16587; C16595
207	199.025	TRUE	0.889359	27183.7	7.98167e-05	C8H8O6	-H(-)	100	4-Maleylacetoacetate	2-Hydroxy-5-carboxymethylmuconate semialdehyde; 4-Fumarylacetoacetate; 4-Fumarylacetoacetic acid; 4-Maleylacetoacetate; 4-Maleylacetoacetic acid; 5-Carboxymethyl-2-hydroxymuconate semialdehyde; 5-Carboxymethyl-2-hydroxymuconic semialdehyde; Fumarylacetoacetate		C01036; C01061; C04642
208	199.17	TRUE	0.161733	125184	4.37248e-05	C12H24O2	-H(-)	100	Dodecanoic acid (FA12:0)	Dodecanoate; Dodecanoic acid; Dodecylcarboxylate; Lauric acid		C02679
208	199.17	TRUE	0.161733	125184	0.000631225	C13H20O	-H(-) [+8]	100	beta-Ionone	beta-Ionone; trans-beta-Ionone		C12287
209	203.034	TRUE	0.741139	20061.6	0.000481349	C11H8O4	-H(-)	100	1,4-Dihydroxy-2-naphthoate	1,4-Dihydroxy-2-naphthoate; 1,4-Dihydroxy-2-naphthoic acid		C03657
210	203.083	TRUE	0.983244	2.05497e+06	4.70602e-05	C11H12N2O2	-H(-)	100	Tryptophan	(S)-alpha-Amino-beta-(3-indolyl)-propionic acid; L-Tryptophan; Tryptophan		C00078
211	204.051	TRUE	0.94886	76328.4	0.000844906	C8H15NOS2	-H(-)	100	Lipoamide	Lipoamide; Thioctic acid amide		C00248
212	206.093	TRUE	0.211434	16303.1	9.37208e-05	C10H13N3O2	-H(-)	100	4-(N-Nitrosomethylamino)-1-(3-pyridyl)-1-butanone	4-(N-Nitrosomethylamino)-1-(3-pyridyl)-1-butanone; NNK		C16453
212	206.093	TRUE	0.211434	16303.1	-0.000754079	C11H12N2O2	-H(-) [+3]	100	Tryptophan	(S)-alpha-Amino-beta-(3-indolyl)-propionic acid; L-Tryptophan; Tryptophan		C00078
213	207.032	TRUE	0.949836	20497.6	0.00140943	C7H12O5S	-H(-)	52	2-(2'-Methylthio)ethylmalic acid	2-(2'-Methylthio)ethylmalate; 2-(2'-Methylthio)ethylmalic acid; 3-(2'-Methylthio)ethylmalate; 3-(2'-Methylthio)ethylmalic acid		C17210; C17212
214	207.066	TRUE	-0.36872	50727.4	-7.11039e-05	C11H12O4	-H(-)	100	Sinapoyl aldehyde	Sinapaldehyde; Sinapoyl aldehyde		C05610
215	209.03	TRUE	0.963262	859312	-2.42116e-05	C6H10O8	-H(-)	100	D-Glucarate	D-Galactarate; D-Galactaric acid; D-Glucarate; D-Glucaric acid; D-Glucosaccharic acid; D-Mucic acid; D-Saccharic acid; Galactarate; Galactaric acid; Glucarate; Glucaric acid; L-Gularic acid; Mucic acid		C00818; C00879
216	209.046	TRUE	0.975393	103662	-2.3233e-05	C10H10O5	-H(-)	100	5-Hydroxyferulic acid methyl ester	5-Hydroxyferulic acid methyl ester		C05619
217	209.082	TRUE	0.944996	74859	-0.000332199	C11H14O4	-H(-)	100	Sinapyl alcohol	Sinapoyl alcohol; Sinapyl alcohol		C02325
218	209.118	TRUE	0.950741	275726	4.05388e-05	C12H18O3	-H(-)	100	(-)-Jasmonic acid	(-)-Jasmonic acid; Jasmonate; Jasmonic acid; {(1R,2R)-3-Oxo-2-[(Z)pent-2-enyl]cyclopent-2-enyl}acetic acid		C08491
219	211.134	TRUE	0.942163	1.07546e+06	-6.71288e-05	C12H20O3	-H(-)	100	12-Oxo-9(Z)-dodecenoic acid	12-Oxo-9(Z)-dodecenoic acid		C16311
220	211.997	TRUE	0.907239	22184	-0.000543577	C4H8NO7P	-H(-)	100	Phosphoaspartate	(2S)-2-Amino-3-oxo-4-phosphonooxybutanoate; 2-Amino-3-oxo-4-phosphonooxybutyrate; 4-Phospho-L-aspartate; L-2-Amino-3-oxo-4-phosphonooxybutyrate; L-4-Aspartyl phosphate		C03082; C07335
221	212.98	TRUE	0.628268	17238.7	0.00105498	C4H7O8P	-H(-)	92	2-Oxo-3-hydroxy-4-phosphobutanoate	(3R)-3-Hydroxy-2-oxo-4-phosphonooxybutanoate; 2-Oxo-3-hydroxy-4-phosphobutanoate; alpha-Keto-3-hydroxy-4-phosphobutyrate		C06054
222	213.017	TRUE	0.854386	125348	-0.000350627	C5H11O7P	-H(-)	100	2-Deoxy-D-ribose 1-phosphate	1-Deoxy-D-xylulose 5-phosphate; 2-Deoxy-D-ribose 1-phosphate; 2-Deoxy-D-ribose 5-phosphate; 2-Deoxy-alpha-D-ribose 1-phosphate; 5-Deoxy-alpha-D-ribose-1-phosphate; 5-Deoxyribose-1-phosphate		C00672; C00673; C11437; C16637
223	213.125	TRUE	0.881893	14742.8	-0.000507157	C10H18N2O3	-H(-)	100	Dethiobiotin	Desthiobiotin; Dethiobiotin		C01909
223	213.125	TRUE	0.881893	14742.8	0.000928143	C10H15N3O2	-H(-) [+5]	100	4-(Methylnitrosamino)-1-(3-pyridyl)-1-butanol	4-(Methylnitrosamino)-1-(3-pyridyl)-1-butanol; NNAL		C19574
224	214.049	TRUE	0.944307	63541.2	-0.000108232	C5H14NO6P	-H(-)	100	sn-Glycero-3-phosphoethanolamine	Glycerophosphoethanolamine; sn-Glycero-3-phosphoethanolamine		C01233
225	215.02	TRUE	-0.878685	111395	-0.000191266	C8H8O7	-H(-)	100	5-Carboxy-2-oxohept-3-enedioate	5-Carboxy-2-oxohept-3-enedioate; 5-Carboxymethyl-2-hydroxymuconate; 5-Oxopent-3-ene-1,2,5-tricarboxylate		C04052; C04186
226	215.033	TRUE	0.95482	957019	-0.000127539	C5H13O7P	-H(-)	100	2-C-Methyl-D-erythritol 4-phosphate	2-C-Methyl-D-erythritol 4-phosphate		C11434
227	218.067	TRUE	0.963856	2.08921e+06	-0.000135714	C8H13NO6	-H(-)	100	O-Succinyl-L-homoserine	O-Succinyl-L-homoserine; O-Succinylhomoserine; O4-Succinyl-L-homoserine		C01118
228	218.103	TRUE	0.972212	254504	4.82811e-05	C9H17NO5	-H(-)	100	Pantothenate	(R)-Pantothenate; Pantothenate; Pantothenic acid		C00864
228	218.103	TRUE	0.972212	254504	-0.000212019	C11H12O4	-H(-) [+11]	100	Sinapoyl aldehyde	Sinapaldehyde; Sinapoyl aldehyde		C05610
229	219.175	TRUE	-0.67926	26817.2	0.000241109	C15H24O	-H(-)	100	2-trans,6-trans-Farnesal	(2E,6E)-3,7,11-Trimethyl-2,6,10-dodecatrienal; (2E,6E)-Farnesal; 2-trans,6-trans-Farnesal; Farnesal; trans,trans-Farnesal		C03461
230	220.047	TRUE	0.870408	13715.1	0.0019822	C6H12N3O4P	-H(-)	21	L-Histidinol phosphate	L-Histidinol phosphate		C01100
230	220.047	TRUE	0.870408	13715.1	0.0020795	C5H13O7P	-H(-) [+5]	18	2-C-Methyl-D-erythritol 4-phosphate	2-C-Methyl-D-erythritol 4-phosphate		C11434
231	220.083	TRUE	0.946235	82340.4	-4.92562e-05	C8H15NO6	-H(-)	100	N-Acetyl-D-glucosamine	2-Acetamido-2-deoxy-D-galactose; 2-Acetamido-2-deoxy-D-glucose; 2-Acetamido-2-deoxy-D-mannose; GlcNAc; N-Acetyl-D-chondrosamine; N-Acetyl-D-galactosamine; N-Acetyl-D-glucosamine; N-Acetyl-D-mannosamine; N-Acetylchitosamine		C00140; C00645; C01132
232	221.046	TRUE	0.850447	44686.3	-0.00077601	C11H10O5	-H(-)	100	2-Succinylbenzoate	2-Succinylbenzoate; Succinylbenzoate; o-Succinylbenzoate		C02730
233	221.192	TRUE	0.501817	4771.6	-0.000715625	C15H26O	-H(-)	100	(2E,6E)-Farnesol	(1E,4S,5E,7R)-Germacra-1(10),5-dien-11-ol; (2E,6E)-Farnesol; 2-trans,6-trans-Farnesol; Germacradienol; trans-Farnesol		C01126; C16143
234	223.061	TRUE	0.98142	149013	-3.45586e-05	C11H12O5	-H(-)	100	Sinapate	3,5-Dimethoxy-4-hydroxycinnamic acid; Sinapate; Sinapic acid		C00482
235	223.134	TRUE	0.948853	85675.8	-3.19985e-05	C13H20O3	-H(-)	100	Methyl jasmonate	(-)-Methyl jasmonate; Methyl jasmonate		C11512
236	225.088	TRUE	0.953805	52107.4	0.000224663	C10H14N2O4	-H(-)	100	Porphobilinogen	Porphobilinogen		C00931
237	226.012	TRUE	0.848153	16900.5	2.79473e-05	C5H10NO7P	-H(-)	100	L-Glutamyl 5-phosphate	L-Glutamate 5-phosphate; L-Glutamyl 5-phosphate		C03287
237	226.012	TRUE	0.848153	16900.5	0.000755647	C6H10NO4PS	-H(-) [+4]	100	4-Methyl-5-(2-phosphoethyl)thiazole	4-Methyl-5-(2-phosphoethyl)thiazole; 4-Methyl-5-(2-phosphono-oxyethyl)thiazole		C04327
238	226.083	TRUE	0.844797	27712.9	-5.4284e-05	C9H13N3O4	-H(-)	100	Deoxycytidine	2'-Deoxycytidine; Deoxycytidine		C00881
238	226.083	TRUE	0.844797	27712.9	-0.000902084	C10H12N2O4	-H(-) [+3]	100	3-Hydroxy-L-kynurenine	3-Hydroxy-L-kynurenine		C03227
239	227.202	TRUE	-0.69249	499007	6.69129e-05	C14H28O2	-H(-)	100	C14:0	Myristic acid; Tetradecanoate; Tetradecanoic acid		C06424
239	227.202	TRUE	-0.69249	499007	0.000654413	C15H24O	-H(-) [+8]	100	2-trans,6-trans-Farnesal	(2E,6E)-3,7,11-Trimethyl-2,6,10-dodecatrienal; (2E,6E)-Farnesal; 2-trans,6-trans-Farnesal; Farnesal; trans,trans-Farnesal		C03461
240	228.051	TRUE	0.926424	163592	-6.21219e-05	C9H11NO6	-H(-)	100	4,5-seco-Dopa	4,5-seco-Dopa		C17758
240	228.051	TRUE	0.926424	163592	-0.000909922	C10H10O6	-H(-) [+3]	100	Chorismate	(3R,4R)-3-[(1-Carboxyethenyl)oxy]-4-hydroxycyclohexa-1,5-diene-1-carboxylate; Chorismate; Chorismic acid; Isochorismate; Isochorismic acid; Prephenate; Prephenic acid		C00251; C00254; C00885
241	229.012	TRUE	0.964667	63353.7	-0.000235783	C5H11O8P	-H(-)	100	Pentose P	D-Arabinose 5-phosphate; D-Ribose 1-phosphate; D-Ribose 5-phosphate; D-Ribulose 5-phosphate; D-Xylulose 5-phosphate; Ribose 1-phosphate; Ribose 5-phosphate; alpha-D-Ribose 1-phosphate; beta-L-Arabinose 1-phosphate		C00117; C00199; C00231; C00620; C01112; C03906
242	235.17	TRUE	0.37318	23663.6	0.000173345	C15H24O2	-H(-)	100	Farnesoic acid	Farnesoic acid; trans,trans-Farnesoic acid		C16502
243	237.061	TRUE	0.972811	493819	0.000306106	C8H14O8	-H(-)	100	3-Deoxy-D-manno-octulosonate	2-Dehydro-3-deoxy-D-octonate; 3-Deoxy-D-manno-2-octulosonate; 3-Deoxy-D-manno-octulosonate; 3-Deoxyoctulosonic acid; KDO		C01187
244	237.222	TRUE	0.585575	7518.52	0.000282501	C16H30O	-H(-)	100	Hexadecenal	2-trans-Hexadecenal; Hexadecenal		C06123
245	238.096	TRUE	0.896997	27029.6	-0.00121445	C9H13N5O3	-H(-)	71	Dihydrobiopterin	(6R)-6-(L-erythro-1,2-Dihydroxypropyl)-7,8-dihydro-6H-pterin; 6,7-Dihydrobiopterin; Dihydrobiopterin; Quinoid-dihydrobiopterin		C00268
246	241.083	TRUE	0.967702	69223.1	-7.0499e-05	C10H14N2O5	-H(-)	100	Thymidine	Deoxythymidine; Thymidine		C00214
247	243.08	TRUE	0.942995	27267.9	0.00086304	C10H16N2O3S	-H(-)	100	Biotin	Biotin; Coenzyme R; D-Biotin; Vitamin H		C00120
247	243.08	TRUE	0.942995	27267.9	0.00157064	C9H13N3O5	-H(-) [+1]	40	Cytidine	Cytidine; gamma-Glutamyl-beta-cyanoalanine		C00475; C05711
247	243.08	TRUE	0.942995	27267.9	0.00166794	C8H14O8	-H(-) [+6]	34	3-Deoxy-D-manno-octulosonate	2-Dehydro-3-deoxy-D-octonate; 3-Deoxy-D-manno-2-octulosonate; 3-Deoxy-D-manno-octulosonate; 3-Deoxyoctulosonic acid; KDO		C01187
248	247.049	TRUE	0.907121	166749	-0.000268462	C8H13N2O5P	-H(-)	100	Pyridoxamine phosphate	Pyridoxamine 5'-phosphate; Pyridoxamine 5-phosphate; Pyridoxamine phosphate		C00647
249	247.133	TRUE	0.876158	14479.5	0.00141851	C15H20O3	-H(-)	51	Abscisic aldehyde	Abscisic aldehyde		C13455
250	249.15	TRUE	0.876961	30071.5	-0.000621967	C15H22O3	-H(-)	100	Xanthoxin	2-cis,4-trans-Xanthoxin; Xanthoxin		C13453
251	253.051	TRUE	0.974762	1.40528e+07	-0.000810407	C7H14N2O6S	-H(-)	100	5-L-Glutamyl-taurine	5-Glutamyl-taurine; 5-L-Glutamyl-taurine; Glutaurine		C05844
251	253.051	TRUE	0.974762	1.40528e+07	-0.000153407	C15H10O4	-H(-)	100	Daidzein	Daidzein		C10208
252	253.217	TRUE	0.931695	508874	0.000121502	C16H30O2	-H(-)	100	(9Z)-Hexadecenoic acid	(9Z)-Hexadecenoic acid; Palmitoleic acid; cis-9-Hexadecenoic acid		C08362
253	255.066	TRUE	0.986545	1.54098e+06	3.74049e-05	C15H12O4	-H(-)	100	3,9-Dihydroxypterocarpan	(6aR,11aR)-3,9-Dihydroxypterocarpan; 3,9-Dihydroxypterocarpan; 5,7-Dihydroxyflavanone; 7,4'-Dihydroxyflavanone; Isoliquiritigenin; Liquiritigenin; Pinocembrin; Pinocembrin chalcone		C04271; C08650; C09762; C09827; C16404
254	260.114	TRUE	0.977058	74104	0.000111713	C11H19NO6	-H(-)	100	Lotaustralin	Lotaustralin		C08334
254	260.114	TRUE	0.977058	74104	-0.000427087	C8H21NO6P	-H(-) [+3]	100	sn-Glycero-3-phosphocholine	Glycerophosphocholine; sn-Glycero-3-phosphocholine		C00670
255	263.129	TRUE	0.952673	32172.2	0.000215182	C15H20O4	-H(-)	100	Abscisate	(+)-Abscisic acid; ABA; Abscisate; Abscisic acid		C06082
255	263.129	TRUE	0.952673	32172.2	-9.18183e-05	C9H15N5O4	-H(-) [+7]	100	4a-Hydroxytetrahydrobiopterin	(6R)-6-(L-erythro-1,2-Dihydroxypropyl)-5,6,7,8-tetrahydro-4a-hydroxypterin; 4a-Hydroxy-5,6,4,8-tetrahydrobiopterin; 4a-Hydroxytetrahydrobiopterin		C15522
255	263.129	TRUE	0.952673	32172.2	0.000802682	C16H16O3	-H(-) [+8]	100	Pterostilbene	Pterostilbene		C10287
256	266.089	TRUE	0.966252	30582.7	0.000324445	C10H13N5O4	-H(-)	100	Adenosine	2'-Deoxyguanosine; Adenosine; Deoxyguanosine		C00212; C00330
257	267.073	TRUE	0.98335	263340	0.000661376	C10H12N4O5	-H(-)	100	Inosine	Inosine		C00294
258	269.046	TRUE	0.978388	4.61295e+06	-0.000344453	C15H10O5	-H(-)	100	Apigenin	2'-Hydroxydaidzein; 3,5,7-Trihydroxyflavone; 3-(2,4-Dihydroxyphenyl)-7-hydroxychromen-4-one; 4',5,7-Trihydroxyflavone; 5,7,4'-Trihydroxyflavone; 5,7,4'-Trihydroxyisoflavone; Apigenin; Galangin; Genistein		C01477; C02495; C06563; C10044
259	271.061	TRUE	0.991649	758584	-0.000267793	C15H12O5	-H(-)	100	Naringenin	(-)-(2S)-Naringenin; (-)-Butin; (-)-Glycinol; (2S)-Naringenin; (6aS,11aS)-3,6a,9-Trihydroxypterocarpan; 2',4,4',6'-Tetrahydroxychalcone; 2,7,4'-Trihydroxyisoflavanone; 3,5,7-Trihydroxyflavanone; 3,6,9-Trihydroxypterocarpan; 3,7,4'-Trihydroxyflavanone; 4',5,7-Trihydroxyflavanone; 6,7,4'-Trihydroxyflavanone; 7,3',4'-Trihydroxyflavanone; Butein; Butin; Chalconaringenin; Garbanzol; Isosalipurpol; Nar…		C00509; C01263; C06561; C08578; C09614; C09751; C09826; C15567; C16232
260	271.228	TRUE	0.90557	105303	-9.45991e-05	C16H32O3	-H(-)	100	16-Hydroxypalmitate	16-Hydroxypalmitate; 16-Hydroxypalmitic acid		C18218
261	273.003	TRUE	0.686592	33600.6	-0.000859353	C6H11O10P	-H(-)	100	1-Phospho-alpha-D-galacturonate	1-Phospho-alpha-D-galacturonate; 1-Phospho-alpha-D-glucuronate; D-Galacturonate 1-phosphate; D-Glucuronate 1-phosphate		C04037; C05385
262	273.076	TRUE	0.987983	130214	0.000616173	C15H14O5	-H(-)	100	Afzelechin	(-)-Epiafzelechin; 3,5,7,4'-Tetrahydroxyflavan; 5-Deoxyleucopelargonidin; Afzelechin; Apiforol; epi-Afzelechin		C09320; C12124; C12128; C16415
263	274.048	TRUE	0.96269	21087.9	0.000589049	C10H14NO6P	-H(-)	100	Paraoxon	O,O-Diethyl-O-p-nitrophenylphosphoric acid; Paraoxon		C06606
264	275.125	TRUE	0.98556	215286	-0.000122407	C11H20N2O6	-H(-)	100	N6-(L-1,3-Dicarboxypropyl)-L-lysine	L-Saccharopine; N-[(S)-5-Amino-5-carboxypentyl]-L-glutamic acid; N6-(L-1,3-Dicarboxypropyl)-L-lysine; Saccharopine		C00449
265	276.988	TRUE	0.971207	1.2761e+06	-2.66708e-05	C5H12O9P2	-H(-)	100	2-C-Methyl-D-erythritol 2,4-cyclodiphosphate	2-C-Methyl-D-erythritol 2,4-cyclodiphosphate; 3-Methyl-1,2,3,4-tetrahydroxybutane-1,3-cyclic bisphosphate		C11453
266	277.217	TRUE	0.949627	5.24727e+06	-0.000144014	C18H30O2	-H(-)	100	(6Z,9Z,12Z)-Octadecatrienoic acid	(6Z,9Z,12Z)-Octadecatrienoic acid; (9Z,12Z,15Z)-Octadecatrienoic acid; 6,9,12-Octadecatrienoic acid; 9,12,15-Octadecatrienoic acid; Gamolenic acid; Linolenate; alpha-Linolenate; alpha-Linolenic acid; gamma-Linolenic acid		C06426; C06427
267	279.233	TRUE	0.952602	5.52522e+06	-0.000282782	C18H32O2	-H(-)	100	C18:2	(9Z,12Z)-Octadecadienoic acid; 9-cis,12-cis-Octadecadienoate; 9-cis,12-cis-Octadecadienoic acid; Linoleate; Linoleic acid		C01595
268	281.045	TRUE	0.907613	25202.5	4.31267e-05	C16H10O5	-H(-)	100	Pseudobaptigenin	Pseudobaptigenin		C10522
269	282.084	TRUE	0.952304	65637.2	0.000199739	C10H13N5O5	-H(-)	100	Guanosine	Guanosine		C00387
270	283.061	TRUE	0.987903	481713	-0.000264655	C16H12O5	-H(-)	82	Biochanin A	(-)-Maackiain; 2'-Hydroformononetin; 2'-Hydroxyformononetin; 7,4'-Dihydroxy-6-methoxyisoflavone; Biochanin A; Glycitein; Inermin; Prunetin		C00814; C02920; C10502; C10521; C14536
271	283.208	TRUE		14576.6	-0.0012129	C20H28O	-H(-)	71	Retinal	9-cis-Retinal; Retinal; Retinene; Vitamin A aldehyde; all-trans-Retinal; all-trans-Retinene; all-trans-Vitamin A aldehyde		C00376; C16681
272	285.041	TRUE	0.968063	317015	-0.000280457	C15H10O6	-H(-)	100	Luteolin	2',4',5,7-Tetrahydroxyisoflavone; 2'-Hydroxygenistein; 3',4',5,7-Tetrahydroxyflavone; 3,4',5,7-Tetrahydroxyflavone; 3,5,7-Trihydroxy-2-(4-hydroxyphenyl)-4H-1-benzopyran-4-one; 5,7,3',4'-Tetrahydroxyflavone; 5,7,4'-Trihydroxyflavonol; C.I. 75640; Indigo yellow; Kaempferol; Kaempherol; Kempferol; Luteolin; Nimbecetin; Pelargidenolon; Populnetin; Rhamnolutein; Rhamnolutin; Robigenin; Swartziol; Trif…		C01514; C05903; C12134
273	285.077	TRUE	0.98167	257894	5.74783e-06	C16H14O5	-H(-)	100	(-)-Vestitone	(-)-Vestitone; 2,7-Dihydroxy-4'-methoxyisoflavanone; Vestitone		C00786; C16190
274	285.223	TRUE	0.880884	5631.83	-0.000563037	C20H30O	-H(-)	100	Retinol	(-)-Kaur-16-en-18-al; 11-cis-Retinol; 4alpha-Kaur-16-en-18-al; 9-cis-Retinol; Kaur-16-en-18-al; Kaurenal; Retinol; Vitamin A; Vitamin A1; all-trans-Retinol; ent-Kaur-16-en-19-al; ent-Kaurenal		C00473; C00899; C11873; C16682
275	287.165	TRUE	0.922491	20345.3	-2.40679e-05	C18H24O3	-H(-)	100	Estriol	1,3,5(10)-Estratriene-3,16-alpha,17beta-triol; Estriol		C05141
275	287.165	TRUE	0.922491	20345.3	0.00115093	C20H16O	-H(-) [+16]	78	7,12-Dimethylbenz[a]anthracene 5,6-oxide	7,12-Dimethylbenz[a]anthracene 5,6-oxide; DMBA-5,6-epoxide		C19604
276	287.202	TRUE	0.835433	3668.86	-0.000346116	C19H28O2	-H(-)	100	Testosterone	17beta-Hydroxy-4-androsten-3-one; 3beta-Hydroxyandrost-5-en-17-one; 5alpha-Androstane-3,17-dione; Androstanedione; DHA; DHEA; Dehydroepiandrosterone; Dehydroisoandrosterone; Testosterone		C00535; C00674; C01227
277	289.034	TRUE	0.632362	169591	-0.000681496	C7H15O10P	-H(-)	100	Sedoheptulose P	D-Sedoheptulose 7-phosphate; D-altro-Heptulose 7-phosphate; D-glycero-alpha-D-manno-Heptose 1-phosphate; D-glycero-alpha-D-manno-Heptose 7-phosphate; D-glycero-beta-D-manno-Heptose 1-phosphate; D-glycero-beta-D-manno-Heptose 7-phosphate; Sedoheptulose 7-phosphate; altro-Heptulose 7-phosphate		C05382; C07836; C07838; C19878; C19880
278	291.196	TRUE	0.960003	659721	0.000139211	C18H28O3	-H(-)	49	12-OPDA	(15Z)-12-Oxophyto-10,15-dienoate; (15Z)-12-Oxophyto-10,15-dienoic acid; (9S)-(10E,12Z,15Z)-9,10-Epoxyoctadecatri-10,12,15-enoic acid; (9Z)-(13S)-12,13-Epoxyoctadeca-9,11,15-trienoate; (9Z,15Z)-(13S)-12,13-Epoxyoctadeca-9,11,15-trienoate; (9Z,15Z)-(13S)-12,13-Epoxyoctadeca-9,11,15-trienoic acid; 12,13(S)-EOT; 12,13(S)-EOTrE; 12-OPDA; 12-Oxo-10,15(Z)-phytodienoic acid; 9(S),13(S)-12-Oxo-PDA; 9,10-E…		C01226; C04672; C16324
279	292.103	TRUE		30020.3	0.000355125	C11H19NO8	-H(-)	100	N-Acetylmuramate	N-Acetyl-D-muramoate; N-Acetylmuramate; N-Acetylmuramic acid		C02713
280	294.05	TRUE	0.907919	17004.9	-0.000400512	C8H14N3O7P	-H(-)	100	Aminoimidazole ribotide	1-(5'-Phosphoribosyl)-5-aminoimidazole; 1-(5-Phospho-D-ribosyl)-5-aminoimidazole; 5'-Phosphoribosyl-5-aminoimidazole; 5-Amino-1-(5-phospho-D-ribosyl)imidazole; AIR; Aminoimidazole ribotide		C03373
280	294.05	TRUE	0.907919	17004.9	-0.000303212	C7H15O10P	-H(-) [+5]	100	Sedoheptulose P	D-Sedoheptulose 7-phosphate; D-altro-Heptulose 7-phosphate; D-glycero-alpha-D-manno-Heptose 1-phosphate; D-glycero-alpha-D-manno-Heptose 7-phosphate; D-glycero-beta-D-manno-Heptose 1-phosphate; D-glycero-beta-D-manno-Heptose 7-phosphate; Sedoheptulose 7-phosphate; altro-Heptulose 7-phosphate		C05382; C07836; C07838; C19878; C19880
281	297.041	TRUE	0.975282	476247	-0.000115406	C16H10O6	-H(-)	100	2',7-Dihydroxy-4',5'-methylenedioxyisoflavone	2',7-Dihydroxy-4',5'-methylenedioxyisoflavone; DMI		C16226
282	297.243	TRUE	0.00419888	142941	0.000446626	C18H34O3	-H(-)	100	cis-9,10-Epoxystearic acid	18-Hydroxyoleate; cis-9,10-Epoxystearic acid		C19418; C19616
283	299.056	TRUE	0.982582	177564	6.06914e-05	C16H12O6	-H(-)	100	3-Methoxyapigenin	2'-Hydroxybiochanin A; 3-Methoxyapigenin; 3-O-Methylkaempferol; Dehydroferreirin		C05902; C12135
283	299.056	TRUE	0.982582	177564	-0.000149009	C10H14NO5PS	-H(-) [+9]	100	Parathion	DNTP; O,O-Diethyl O-p-nitrophenyl phosphorothioate; Parathion; Thiophos		C06604
284	299.201	TRUE	0.147573	17712.9	0.000509223	C20H28O2	-H(-)	100	Retinoate	(all-E)-3,7-Dimethyl-9-(2,6,6-trimethyl-1-cyclohexen-1-yl)-2,4,6,8-nonatetraenoic acid; 3,7-Dimethyl-9-(2,6,6-trimethyl-1-cyclohexene-1-yl)-2,4,6,8-nonatetraenoic acid (ECL); AGN 100335; Acide retinoique (French) (DSL); Retinoate; Retinoic acid; Ro 1-5488; Tretin M; Tretinoine (French) (EINECS); Vitamin A acid; all-(E)-Retinoic acid; all-trans-Retinoate; all-trans-Retinoic acid; all-trans-Tretino…		C00777
285	300.05	TRUE	0.970152	97602.9	-0.000634704	C8H16NO9P	-H(-)	100	Acetylglucosamine P	N-Acetyl-D-glucosamine 6-phosphate; N-Acetyl-D-mannosamine 6-phosphate; N-Acetyl-alpha-D-glucosamine 1-phosphate; N-Acetylmannosamine 6-phosphate		C00357; C04257; C04501
285	300.05	TRUE	0.970152	97602.9	0.000890196	C16H10O6	-H(-) [+3]	100	2',7-Dihydroxy-4',5'-methylenedioxyisoflavone	2',7-Dihydroxy-4',5'-methylenedioxyisoflavone; DMI		C16226
286	301.035	TRUE	0.916669	32029.3	7.08835e-05	C15H10O7	-H(-)	100	Quercetin	3,3',4,5,7-Pentahydroxyflavone; 3,5,7,3',4'-Pentahydroxyflavone; 5,7,3',4',5'-Pentahydroxyflavone; Quercetin; Tricetin		C00389; C10192
287	301.072	TRUE	0.975644	262454	-0.000102838	C16H14O6	-H(-)	100	Homoeriodictyol chalcone	Homoeriodictyol chalcone		C16405
288	301.217	TRUE	0.126416	18480.7	0.000127366	C20H30O2	-H(-)	100	(5Z,8Z,11Z,14Z,17Z)-Icosapentaenoic acid	(-)-Kaur-16-en-19-oic acid; (5Z,8Z,11Z,14Z,17Z)-Eicosapentaenoate; (5Z,8Z,11Z,14Z,17Z)-Eicosapentaenoic acid; (5Z,8Z,11Z,14Z,17Z)-Icosapentaenoic acid; 5,8,11,14,17-Icosapentaenoic acid; Eicosapentaenoic acid; Kaur-16-en-18-oic acid; Kaurenic acid; Kaurenoic acid; ent-Kaur-16(17)-en-19-oic acid; ent-Kaur-16-en-19-oate; ent-Kaur-16-en-19-oic acid; ent-Kaurenoic acid		C06428; C11874
289	303.198	TRUE	0.878935	6559.94	-0.00120334	C19H28O3	-H(-)	72	16alpha-Hydroxydehydroepiandrosterone	11beta,17beta-Dihydroxy-4-androsten-3-one; 11beta-Hydroxytestosterone; 16alpha-Hydroxydehydroepiandrosterone; 5-Androstene-3beta,16alpha-diol-17-one		C05139; C18075
290	303.233	TRUE	-0.391831	77409.1	0.000293105	C20H32O2	-H(-)	100	Arachidonate	(5Z,8Z,11Z,14Z)-Icosatetraenoic acid; Arachidonate; Arachidonic acid; cis-5,8,11,14-Eicosatetraenoic acid		C00219
291	305.248	TRUE	0.86129	31952.5	0.000463664	C20H34O2	-H(-)	100	(8Z,11Z,14Z)-Icosatrienoic acid	(8Z,11Z,14Z)-Icosatrienoic acid; (Z,Z,Z)-8,11,14-Eicosatrienoate; (Z,Z,Z)-8,11,14-Eicosatrienoic acid; (Z,Z,Z)-8,11,14-Icosatrienoate; (Z,Z,Z)-8,11,14-Icosatrienoic acid; 8,11,14-Eicosatrienoate; 8,11,14-Icosatrienoate; Dihomo-gamma-linolenic acid		C03242
292	306.077	TRUE		159188	-0.000297214	C10H17N3O6S	-H(-)	100	Glutathione	5-L-Glutamyl-L-cysteinylglycine; GSH; Glutathione; N-(N-gamma-L-Glutamyl-L-cysteinyl)glycine; Reduced glutathione; gamma-L-Glutamyl-L-cysteinyl-glycine		C00051
293	308.099	TRUE		109174	-0.000453775	C11H19NO9	-H(-)	100	N-Acetylneuraminate	5-Acetamido-3,5-dideoxy-D-glycero-D-galacto-2-nonulosonic acid; N-Acetylneuraminate; N-Acetylneuraminic acid; Neu5Ac		C00270
294	310.093	TRUE	0.979489	91676.3	0.000430193	C14H17NO7	-H(-)	100	Dhurrin	(S)-4-Hydroxymandelonitrile beta-D-glucoside; Dhurrin		C05143
294	310.093	TRUE	0.979489	91676.3	0.000169893	C16H12O6	-H(-) [+11]	100	3-Methoxyapigenin	2'-Hydroxybiochanin A; 3-Methoxyapigenin; 3-O-Methylkaempferol; Dehydroferreirin		C05902; C12135
295	311.115	TRUE	0.986146	148844	-0.000968663	C15H20O7	-H(-)	100	4-Hydroxycinnamyl alcohol 4-D-glucoside	4-Hydroxycinnamyl alcohol 4-D-glucoside; p-Coumaryl alcohol 4-O-glucoside		C05855
296	311.223	TRUE	0.95734	425961	2.79662e-05	C18H32O4	-H(-)	100	(9Z,11E)-(13S)-13-Hydroperoxyoctadeca-9,11-dienoic acid	(10E,12Z)-(9S)-9-Hydroperoxyoctadeca-10,12-dienoic acid; (9S,10E,12Z)-9-Hydroperoxy-10,12-octadecadienoate; (9Z,11E)-(13S)-13-Hydroperoxyoctadeca-9,11-dienoate; (9Z,11E)-(13S)-13-Hydroperoxyoctadeca-9,11-dienoic acid; 13(S)-HPODE; 13S-Hydroperoxy-9Z,11E-octadecadienoic acid; 9(S)-HPOD; 9(S)-HPODE		C04717; C14827
296	311.223	TRUE	0.95734	425961	0.000615466	C19H28O3	-H(-) [+8]	100	16alpha-Hydroxydehydroepiandrosterone	11beta,17beta-Dihydroxy-4-androsten-3-one; 11beta-Hydroxytestosterone; 16alpha-Hydroxydehydroepiandrosterone; 5-Androstene-3beta,16alpha-diol-17-one		C05139; C18075
297	311.295	TRUE	-0.134883	234987	0.000191391	C20H40O2	-H(-)	100	Icosanoic acid	Arachidic acid; Eicosanoic acid; Icosanoic acid		C06425
298	313.217	TRUE	0.651363	9293.63	0.000270685	C21H30O2	-H(-)	100	Progesterone	4-Pregnene-3,20-dione; Progesterone		C00410
299	313.238	TRUE	0.821133	40264.4	0.000271577	C18H34O4	-H(-)	100	9,10-Epoxy-18-hydroxystearate	9,10-Epoxy-18-hydroxystearate		C19620
300	315.052	TRUE	0.775038	62725.8	-0.00106228	C16H12O7	-H(-)	90	3-O-Methylquercetin	3',4',5,7-Tetrahydroxy-3-methoxyflavone; 3-Methoxy-5,7,3',4'-tetrahydroxyflavone; 3-O-Methylquercetin		C04443
300	315.052	TRUE	0.775038	62725.8	-0.00115188	C8H15N2O9P	-H(-) [+2]	78	FGAR	5'-Phosphoribosyl-N-formylglycinamide; N-Formyl-GAR; N-Formylglycinamide ribonucleotide; N2-Formyl-N1-(5-phospho-D-ribosyl)glycinamide		C04376
301	315.16	TRUE		15109.1	2.50304e-05	C19H24O4	-H(-)	100	3,4-Dihydroxy-9,10-secoandrosta-1,3,5(10)-triene-9,17-dione	3,4-Dihydroxy-9,10-secoandrosta-1,3,5(10)-triene-9,17-dione; Gibberellin A9		C04793; C11863
302	315.254	TRUE	0.743997	14797.4	2.70916e-05	C18H36O4	-H(-)	100	9,10-Dihydroxystearate	9,10-Dihydroxystearate		C19622
303	317.214	TRUE		30955.6	-0.00132318	C20H30O3	-H(-)	59	Leukotriene A4	(-)-Kaur-16-en-7beta-ol-19-oic acid; (5S,6S,7E,9E,11Z,14Z)-5,6-Epoxyicosa-7,9,11,14-tetraenoate; (7E,9E,11Z,14Z)-(5S,6S)-5,6-Epoxyeicosa-7,9,11,14-tetraenoate; (7E,9E,11Z,14Z)-(5S,6S)-5,6-Epoxyeicosa-7,9,11,14-tetraenoic acid; (7E,9E,11Z,14Z)-(5S,6S)-5,6-Epoxyicosa-7,9,11,14-tetraenoate; LTA4; Leukotriene A4; ent-7alpha-Hydroxykaur-16-en-19-oate; ent-7alpha-Hydroxykaur-16-en-19-oic acid		C00909; C11875
304	319.227	TRUE	0.769531	24325.9	0.000865822	C20H32O3	-H(-)	100	(15S)-15-Hydroxy-5,8,11-cis-13-trans-eicosatetraenoate	(15S)-15-Hydroxy-5,8,11-cis-13-trans-eicosatetraenoate; (15S)-15-Hydroxy-5,8,11-cis-13-trans-icosatetraenoate; (5Z,8Z,11Z,13E)-(15S)-15-Hydroxyicosa-5,8,11,13-tetraenoic acid; (6E,8Z,11Z,14Z)-(5S)-5-Hydroxyicosa-6,8,11,14-tetraenoic acid; 15(S)-HETE; 5(S)-HETE; 5-HETE; 5-Hydroxyeicosatetraenoate		C04742; C04805
305	322.045	TRUE	0.959669	47259	-0.000321004	C9H14N3O8P	-H(-)	100	CMP	CMP; Cytidine-5'-monophosphate; Cytidylic acid		C00055
305	322.045	TRUE	0.959669	47259	-0.000223704	C8H15O11P	-H(-) [+5]	100	3-Deoxy-D-manno-octulosonate 8-phosphate	2-Dehydro-3-deoxy-D-octonate 8-phosphate; 3-Deoxy-D-manno-octulosonate 8-phosphate		C04478
306	323.029	TRUE	0.977929	157484	-0.000295393	C9H13N2O9P	-H(-)	100	UMP	5'Uridylic acid; Pseudouridine 5'-phosphate; UMP; Uridine 5'-monophosphate; Uridine monophosphate; Uridylic acid		C00105; C01168
307	327.232	TRUE	0.84464	31109	0.000981436	C22H32O2	-H(-)	100	C22:6	(4Z,7Z,10Z,13Z,16Z,19Z)-Docosahexaenoic acid; 4,7,10,13,16,19-Docosahexaenoic acid; Docosahexaenoate; Docosahexaenoic acid		C06429
308	331.046	TRUE	0.917266	38474	-0.000937948	C10H13N4O7P	-H(-)	100	2'-Deoxyinosine 5'-phosphate	2'-Deoxyinosine 5'-phosphate; dIMP		C06196
309	331.248	TRUE	0.891239	4975.2	0.000764901	C18H36O5	-H(-)	100	9,10,18-Trihydroxystearate	9,10,18-Trihydroxystearate		C19621
310	333.207	TRUE	0.953626	24949.2	0.000465518	C20H30O4	-H(-)	100	6beta,7beta-Dihydroxykaurenoic acid	6beta,7beta-Dihydroxykaurenoic acid; ent-6alpha,7alpha-Dihydroxykaur-16-en-19-oic acid		C11876
311	335.041	TRUE	0.852898	57078.1	0.000274693	C11H15NO9P	-H(-)	100	Nicotinate D-ribonucleotide	Nicotinate D-ribonucleotide; Nicotinate ribonucleotide; Nicotinic acid ribonucleotide; beta-Nicotinate D-ribonucleotide		C01185
312	335.223	TRUE	0.937619	34909.1	-1.21902e-05	C20H32O4	-H(-)	100	Leukotriene B4	(5S,6E,8Z,11Z,14Z)-5-Hydroperoxyicosa-6,8,11,14-tetraenoate; (5Z,8Z,11Z,13E)-(15S)-15-Hydroperoxyicosa-5,8,11,13-tetraenoate; (5Z,8Z,11Z,13E)-(15S)-15-Hydroperoxyicosa-5,8,11,13-tetraenoic acid; (6E,8Z,11Z,14Z)-(5S)-5-Hydroperoxyeicosa-6,8,11,14-tetraenoate; (6E,8Z,11Z,14Z)-(5S)-5-Hydroperoxyeicosa-6,8,11,14-tetraenoic acid; (6Z,8E,10E,14Z)-(5S,12R)-5,12-Dihydroxyeicosa-6,8,10,14-tetraenoate; (6Z…		C02165; C05356; C05966
313	337.093	TRUE	0.974626	68241.5	0.000253108	C16H18O8	-H(-)	100	p-Coumaroyl quinic acid	p-Coumaroyl quinic acid; trans-5-O-(4-Coumaroyl)-D-quinate		C12208
314	338.989	TRUE	0.820628	28593.4	-0.00053871	C6H14O12P2	-H(-)	100	Hexose bisP	1D-myo-Inositol 1,4-bisphosphate; 1D-myo-Inositol 3,4-bisphosphate; D-Fructose 1,6-bisphosphate; D-Fructose 2,6-bisphosphate; D-Tagatose 1,6-bisphosphate; D-myo-Inositol 1,4-bisphosphate; D-myo-Inositol 3,4-bisphosphate; Inositol 1,4-bisphosphate; Inositol 3,4-bisphosphate; beta-D-Fructose 1,6-bisphosphate; beta-D-Fructose 2,6-bisphosphate; myo-Inositol 1,4-bisphosphate		C00354; C00665; C01220; C03785; C04063; C05378
315	339.093	TRUE	0.983746	99211.2	0.00049887	C12H20O11	-H(-)	100	3-Ketolactose	3-Ketolactose		C05403
316	339.327	TRUE	0.952665	254306	6.26999e-05	C22H44O2	-H(-)	100	C22:0	Behenic acid; Docosanoate; Docosanoic acid		C08281
317	341.11	TRUE	0.944944	2.40546e+07	-0.000979402	C12H22O11	-H(-)	100	Disaccharide	1-alpha-D-Galactosyl-myo-inositol; 1-alpha-D-Glucopyranosyl-2-beta-D-fructofuranoside; 1-beta-D-Galactopyranosyl-4-D-glucopyranose; 1-beta-D-Glucopyranosyl-4-D-glucopyranose; 3-O-alpha-D-Galactosyl-1D-myo-inositol; 6-O-(alpha-D-Galactopyranosyl)-D-glucopyranose; 6-O-(alpha-D-Galactopyranosyl)-D-mannopyranose; Cane sugar; Cellobiose; D-Gal-alpha1->6D-Glucose; Epimelibiose; Galactinol; Lactose; Mal…		C00089; C00185; C00208; C00243; C01083; C01235; C05400; C05402
318	345.169	TRUE	0.969039	28667.2	0.00158419	C20H26O5	-H(-)	39	Gibberellin A24	Gibberellin A24		C11861
319	345.208	TRUE	0.759926	8185.91	-0.000762226	C21H30O4	-H(-)	100	21-Deoxycortisol	11beta,17alpha-Dihydroxyprogesterone; 21-Deoxycortisol; 4-Pregnene-11beta,17alpha-diol-3,20-dione		C05497
320	346.056	TRUE	0.988798	397933	-0.00024554	C10H14N5O7P	-H(-)	34	AMP	2'-Deoxyguanosine 5'-monophosphate; 2'-Deoxyguanosine 5'-phosphate; 5'-AMP; 5'-Adenosine monophosphate; 5'-Adenylic acid; AMP; Adenosine 5'-monophosphate; Adenosine 5'-phosphate; Adenylate; Adenylic acid; Deoxyguanosine monophosphate; Deoxyguanylic acid; dGMP		C00020; C00362
321	347.04	TRUE	0.899433	89008.4	0.000155233	C10H13N4O8P	-H(-)	100	IMP	5'-IMP; 5'-Inosinate; 5'-Inosine monophosphate; 5'-Inosinic acid; IMP; Inosine 5'-monophosphate; Inosine 5'-phosphate; Inosine monophosphate; Inosinic acid		C00130
322	347.15	TRUE	0.972712	38359.1	-0.000339173	C19H24O6	-H(-)	100	Gibberellin A1	Gibberellin 1; Gibberellin A1; Gibberellin A29; Gibberellin A34		C00859; C06096; C11868
323	347.223	TRUE	0.868998	6452.47	-0.000649251	C21H32O4	-H(-)	100	3alpha,21-Dihydroxy-5beta-pregnane-11,20-dione	3alpha,21-Dihydroxy-5beta-pregnane-11,20-dione; 5beta-Pregnane-3alpha,21-diol-11,20-dione		C05478
324	348.087	TRUE		17438.6	-0.000380396	C12H19N3O7S	-H(-)	100	S-(Formylmethyl)glutathione	S-(Formylmethyl)glutathione		C14871
325	349.113	TRUE	0.969492	40561.8	-0.00120856	C18H22O5S	-H(-)	71	Estrone 3-sulfate	Estrone 3-sulfate		C02538
326	351.219	TRUE	0.271924	35885.3	-0.000874239	C20H32O5	-H(-)	100	Prostaglandin H2	(5Z,13E)-(15S)-11alpha,15-Dihydroxy-9-oxoprost-13-enoate; (5Z,13E)-(15S)-11alpha,15-Dihydroxy-9-oxoprosta-5,13-dienoate; (5Z,13E)-(15S)-9alpha,11alpha-Epidioxy-15-hydroxyprosta-5,13-dienoate; (5Z,13E,15S)-9alpha,11alpha-Epidioxy-15-hydroxyprosta-5,13-dienoate; (5Z,9alpha,11alpha,13E,15S)-9,11-Epidioxy-15-hydroxy-prosta-5,13-dienoate; Dinoprostone; PGE2; PGH2; Prostaglandin E2; Prostaglandin H2		C00427; C00584
327	353.051	TRUE	0.881055	42430.2	-0.000937867	C9H15N4O9P	-H(-)	100	5-Amino-6-(5'-phosphoribosylamino)uracil	5-Amino-6-(5'-phosphoribosylamino)uracil; 5-Amino-6-(5-phosphoribosylamino)uracil; 5-Amino-6-(ribosylamino)-2,4-(1H,3H)-pyrimidinedione 5'-phosphate		C01268
328	353.09	TRUE	0.958838	37571.1	-0.00212642	C16H18O9	-H(-)	16	Chlorogenate	Caffeoyl quinic acid; Chlorogenate; Chlorogenic acid; trans-5-O-Caffeoyl-D-quinate		C00852
329	355.066	TRUE	0.964081	41830.6	-0.000331754	C9H17N4O9P	-H(-)	100	5-Amino-6-(5'-phospho-D-ribitylamino)uracil	5-Amino-2,6-dioxy-4-(5'-phospho-D-ribitylamino)pyrimidine; 5-Amino-6-(5'-phospho-D-ribitylamino)uracil; 5-Amino-6-(5-phospho-D-ribitylamino)uracil		C04454
329	355.066	TRUE	0.964081	41830.6	0.000255746	C10H13N4O8P	-H(-) [+8]	100	IMP	5'-IMP; 5'-Inosinate; 5'-Inosine monophosphate; 5'-Inosinic acid; IMP; Inosine 5'-monophosphate; Inosine 5'-phosphate; Inosine monophosphate; Inosinic acid		C00130
330	355.322	TRUE	0.839695	18130.2	4.98627e-05	C22H44O3	-H(-)	100	22-Hydroxydocosanoate	22-Hydroxydocosanoate		C19623
331	361.167	TRUE	0.972297	92073.3	-0.000948006	C20H26O6	-H(-)	100	Gibberellin A19	Gibberellin 19; Gibberellin A19		C02034
332	362.051	TRUE	0.954517	50643.6	-1.48478e-05	C10H14N5O8P	-H(-)	100	GMP	Cyclic pyranopterin monophosphate; Cyclic pyranopterin phosphate; GMP; Guanosine 5'-monophosphate; Guanosine 5'-phosphate; Guanosine monophosphate; Guanylic acid; Precursor Z; cPMP		C00144; C18239
333	365.051	TRUE	0.921148	84943.7	-0.000583173	C10H15N4O9P	-H(-)	100	1-(5'-Phosphoribosyl)-5-formamido-4-imidazolecarboxamide	1-(5'-Phosphoribosyl)-5-formamido-4-imidazolecarboxamide; 5'-Phosphoribosyl-5-formamido-4-imidazolecarboxamide; 5-Formamido-1-(5-phospho-D-ribosyl)imidazole-4-carboxamide; 5-Formamido-1-(5-phosphoribosyl)imidazole-4-carboxamide; FAICAR		C04734
334	365.233	TRUE	0.9241	23618.8	-9.46696e-06	C21H34O5	-H(-)	100	Urocortisol	5beta-Pregnane-3alpha,11beta,17alpha,21-tetrol-20-one; Cortolone; Tetrahydrocortisol; Urocortisol		C05472; C05481
335	371.134	TRUE	0.970771	50915.6	0.00033568	C17H24O9	-H(-)	100	Syringin	Eleutheroside B; Syringin		C01533
336	378.241	TRUE	0.734131	60121.6	0.000701822	C18H38NO5P	-H(-)	100	Sphingosine 1-phosphate	S1P; Sphing-4-enine 1-phosphate; Sphingosine 1-phosphate		C06124
337	381.316	TRUE	0.469901	6819.15	0.000225263	C27H42O	-H(-)	100	7-Dehydrodesmosterol	7-Dehydrodesmosterol; Cholesta-5,7,24-triene-3beta-ol		C05107
338	385.115	TRUE	0.988211	167304	-0.000852743	C17H22O10	-H(-)	100	1-O-Sinapoyl-beta-D-glucose	1-O-Sinapoyl beta-D-glucoside; 1-O-Sinapoyl-beta-D-glucose		C01175
339	386.017	TRUE	0.768197	11346.6	-0.00150853	C9H15N3O10P2	-H(-)	44	dCDP	2'-Deoxycytidine 5'-diphosphate; 2'-Deoxycytidine diphosphate; dCDP		C00705
340	387	TRUE		22870.3	-0.000454448	C9H14N2O11P2	-H(-)	100	dUDP	2'-Deoxyuridine 5'-diphosphate; dUDP		C01346
341	388.065	TRUE	0.93595	13609.6	0.000416775	C11H20NO12P	-H(-)	100	N-Acetylneuraminate 9-phosphate	N-Acetylneuraminate 9-phosphate		C06241
342	388.945	TRUE	0.858861	13277	2.23289e-05	C5H13O14P3	-H(-)	100	5-Phospho-alpha-D-ribose 1-diphosphate	5-Phospho-alpha-D-ribose 1-diphosphate; 5-Phosphoribosyl 1-pyrophosphate; 5-Phosphoribosyl diphosphate; PRPP		C00119
343	395.332	TRUE	0.875094	29591	9.25324e-05	C28H44O	-H(-)	100	5,7,24(28)-Ergostatrienol	3-Keto-4-methylzymosterol; 5,7,24(28)-Ergostatrienol; 5-Dehydroepisterol		C15778; C15780; C15816
344	397.128	TRUE		34319.1	0.00194405	C15H22N6O5S	-H(-)	22	S-Adenosyl-L-methionine	AdoMet; S-Adenosyl-L-methionine; S-Adenosylmethionine; SAM		C00019
345	401.341	TRUE	-0.497821	6904.71	0.00129376	C27H46O2	-H(-)	62	20alpha-Hydroxycholesterol	2-Methyl-6-phytyl-1,4-benzoquinol; 2-Methyl-6-phytyl-1,4-hydroquinone; 2-Methyl-6-phytylbenzene-1,4-diol; 2-Methyl-6-phytylquinol; 20-Hydroxycholesterol; 20alpha-Hydroxycholesterol; delta-Tocopherol		C05500; C14151; C15882
346	402.01	TRUE	0.885059	15472.8	0.000632721	C9H15N3O11P2	-H(-)	100	CDP	CDP; Cytidine 5'-diphosphate; Cytidine diphosphate		C00112
347	402.995	TRUE	0.917367	44951.5	-7.8815e-05	C9H14N2O12P2	-H(-)	100	UDP	UDP; Uridine 5'-diphosphate		C00015
348	409.312	TRUE	0.668514	9195.1	-0.000358464	C28H42O2	-H(-)	100	beta-Tocotrienol	6-Geranylgeranyl-2,3-dimethylbenzene-1,4-diol; beta-Tocotrienol; gamma-Tocotrienol		C14154; C14155; C20738
349	409.347	TRUE	0.940629	93396.8	0.000151355	C29H46O	-H(-)	59	4,4-Dimethyl-5alpha-cholesta-8,14,24-trien-3beta-ol	4,4-Dimethyl-5alpha-cholesta-8,14,24-trien-3beta-ol; 4alpha-Methyl-5alpha-ergosta-8,14,24(28)-trien-3beta-ol; 5-Dehydroavenasterol; delta8,14 -Sterol		C11455; C11508; C15783
350	413.342	TRUE	0.863892	15202.7	0.000702013	C28H46O2	-H(-)	100	22alpha-Hydroxy-campest-4-en-3-one	(22S,24R)-22-Hydroxy-ergost-4 en-3-one; 22alpha-Hydroxy-campest-4-en-3-one		C15796
351	415.358	TRUE	0.952523	16049.9	0.000235813	C28H48O2	-H(-)	100	gamma-Tocopherol	(22S)-22-Hydroxy-campesterol; (22S,24R)-22-Hydroxy-5alpha-ergostan-3-one; 2,3-Dimethyl-5-phytyl-1,4-hydroquinone; 2,3-Dimethyl-5-phytylquinol; 2,3-Dimethyl-6-phytylbenzene-1,4-diol; 22alpha-Hydroxy-5alpha-campestan-3-one; 22alpha-Hydroxy-campesterol; 6-Oxocampestanol; beta-Tocopherol; gamma-Tocopherol		C02483; C14152; C15789; C15795; C15797; C15883
352	423.327	TRUE	0.917159	44371.2	0.00016066	C29H44O2	-H(-)	100	alpha-Tocotrienol	alpha-Tocotrienol		C14153
353	426.022	TRUE	0.847958	146208	-6.21862e-05	C10H15N5O10P2	-H(-)	100	ADP	2'-Deoxyguanosine 5'-diphosphate; 3'-Phosphoadenylate; ADP; Adenosine 3',5'-bisphosphate; Adenosine 5'-diphosphate; PAP; Phosphoadenosine phosphate; dGDP		C00008; C00054; C00361
354	429.337	TRUE	0.871579	16232	0.000695946	C28H46O3	-H(-)	100	(22R,23R)-22,23-Dihydroxy-campest-4-en-3-one	(22R,23R)-22,23-Dihydroxy-campest-4-en-3-one		C16253
355	429.372	TRUE	0.786727	8333.87	0.00134151	C29H50O2	-H(-)	58	alpha-Tocopherol	Vitamin E; alpha-Tocopherol		C02477
356	431.352	TRUE	0.945619	12334.6	0.00122876	C28H48O3	-H(-)	69	Cathasterone	(22R,23R)-22,23-Dihydroxycampesterol; 3-Dehydro-6-deoxoteasterone; Cathasterone		C15790; C15800; C16252
356	431.352	TRUE	0.945619	12334.6	0.00181626	C29H44O2	-H(-) [+8]	27	alpha-Tocotrienol	alpha-Tocotrienol		C14153
357	433.331	TRUE	0.586521	24011.6	0.00105593	C27H46O4	-H(-)	91	3alpha,7alpha-Dihydroxy-5beta-cholestanate	3alpha,7alpha-Dihydroxy-5beta-cholestanate; 3alpha,7alpha-Dihydroxy-5beta-cholestanoate		C04554
358	433.369	TRUE	0.817726	10079.5	-0.000713669	C28H50O3	-H(-)	100	6-Deoxoteasterone	6-Deoxoteasterone; 6-Deoxotyphasterol		C15799; C15801
359	441.337	TRUE	0.921927	28505.3	0.000685134	C29H46O3	-H(-)	100	4alpha-Methylzymosterol-4-carboxylate	4alpha-Carboxy-4beta-methyl-5alpha-cholesta-8,24-dien-3beta-ol; 4alpha-Methylzymosterol-4-carboxylate		C15808
360	441.373	TRUE	0.853813	8897.88	0.000480569	C30H50O2	-H(-)	100	24-Hydroxy-beta-amyrin	24-Hydroxy-beta-amyrin; Olean-12-ene-3beta,24-diol		C19732
361	442.017	TRUE	0.879848	15755.6	3.10252e-05	C10H15N5O11P2	-H(-)	100	GDP	GDP; Guanosine 5'-diphosphate; Guanosine diphosphate		C00035
362	443.353	TRUE	0.873319	143319	0.000429818	C29H48O3	-H(-)	100	3beta-Hydroxy-4beta-methyl-5alpha-cholest-7-ene-4alpha-carboxylate	3beta-Hydroxy-4beta-methyl-5alpha-cholest-7-ene-4alpha-carboxylate		C04840
363	445.332	TRUE	0.95309	60750.9	0.000380301	C28H46O4	-H(-)	100	3-Dehydroteasterone	3-Dehydroteasterone		C15792
364	446.082	TRUE	0.786209	79865.4	-0.000149003	C15H23N6O5Se	-H(-)	25	Se-Adenosylselenomethionine	Se-Adenosylselenomethionine		C05691
365	447.346	TRUE	0.928671	11182.6	0.00150402	C28H48O4	-H(-)	44	Teasterone	Teasterone; Typhasterol		C15791; C15793
366	450.136	TRUE	0.974508	29693.9	-0.00206752	C20H25N3O7S	-H(-)	18	(1R)-Hydroxy-(2R)-glutathionyl-1,2-dihydronaphthalene	(1R)-Glutathionyl-(2R)-hydroxy-1,2-dihydronaphthalene; (1R)-Hydroxy-(2R)-glutathionyl-1,2-dihydronaphthalene; (1S)-Hydroxy-(2S)-glutathionyl-1,2-dihydronaphthalene		C14791; C14792; C14793
367	455.097	TRUE	0.955997	55324.3	0.00024801	C17H21N4O9P	-H(-)	100	FMN (ox)	FMN; Flavin mononucleotide; Riboflavin-5-phosphate		C00061
368	456.165	TRUE		36640.8	-0.000996077	C20H23N7O6	-H(-)	100	5,10-Methylenetetrahydrofolate	(6R)-5,10-Methylenetetrahydrofolate; 5,10-Methylene-THF; 5,10-Methylenetetrahydrofolate		C00143
369	468.063	TRUE	0.413313	32324.5	0.00047237	C14H23N4O8P2S	-H(-)	100	2-(alpha-Hydroxyethyl)thiamine diphosphate	2-(alpha-Hydroxyethyl)thiamine diphosphate; 2-Hydroxyethyl-ThPP		C05125
370	472.159	TRUE	0.955108	88995.3	-0.000365701	C20H23N7O7	-H(-)	100	10-Formyl-THF	10-Formyl-THF; 10-Formyltetrahydrofolate; 5-Formyltetrahydrofolate; Folinic acid; L(-)-5-Formyl-5,6,7,8-tetrahydrofolic acid; Leucovorin		C00234; C03479
371	479.337	TRUE	0.871288	6026.37	0.00105775	C28H48O6	-H(-)	91	Brassinolide	26-Hydroxycastasterone; Brassinolide		C08814; C19873
372	482.962	TRUE	0.866978	18982.6	-0.000920748	C9H15N2O15P3	-H(-)	100	UTP	UTP; Uridine 5'-triphosphate; Uridine triphosphate		C00075
373	489.991	TRUE	0.720127	9680.42	0.00236537	C10H16N5O12P3	-H(-)	11	dATP	2'-Deoxyadenosine 5'-triphosphate; Deoxyadenosine 5'-triphosphate; Deoxyadenosine triphosphate; dATP		C00131
374	491.094	TRUE	0.952677	24014.7	-0.00111426	C15H21N6O11P	-H(-)	83	L-Threonylcarbamoyladenylate	L-Threonylcarbamoyl-AMP; L-Threonylcarbamoyladenylate; TC-AMP		C20641
375	505.988	TRUE	0.345533	50738.3	-3.16425e-05	C10H16N5O13P3	-H(-)	100	ATP	2'-Deoxyguanosine 5'-triphosphate; ATP; Adenosine 5'-triphosphate; Deoxyguanosine 5'-triphosphate; Deoxyguanosine triphosphate; dGTP		C00002; C00286
376	506.972	TRUE	0.937249	12813.1	0.000514697	C10H15N4O14P3	-H(-)	100	ITP	ITP; Inosine 5'-triphosphate; Inosine triphosphate; Inosine tripolyphosphate		C00081
377	517.099	TRUE	0.973163	54752.4	-0.000414568	C24H22O13	-H(-)	100	Malonylgenistin	Malonylgenistin		C16192
378	521.985	TRUE	0.780781	14695.3	-0.00157141	C10H16N5O14P3	-H(-)	40	GTP	GTP; Guanosine 5'-triphosphate		C00044
379	531.115	TRUE	0.962474	48987.8	-0.000291768	C25H24O13	-H(-)	100	Biochanin A 7-O-(6-O-malonyl-beta-D-glucoside)	(-)-Maackiain-3-O-glucosyl-6''-O-malonate; Biochanin A 7-O-(6-O-malonyl-beta-D-glucoside); Biochanin A 7-O-beta-D-glucoside 6''-O-malonate; Malonylglycitin		C12625; C16197; C16231
380	535.038	TRUE	0.951045	42862	-0.00083337	C14H22N2O16P2	-H(-)	100	UDP-pentose	UDP-D-apiose; UDP-D-xylose; UDP-L-arabinofuranose; UDP-L-arabinopyranose; UDP-L-arabinose; UDP-alpha-D-apiose; UDP-alpha-D-xylose; UDP-apiose; UDP-beta-L-arabinofuranose; UDP-beta-L-arabinopyranose; UDP-xylose		C00190; C00935; C01623; C18094
381	539.992	TRUE	0.899023	10589.4	0.00177582	C10H18N5O15P3	-H(-)	29	Formamidopyrimidine nucleoside triphosphate	Formamidopyrimidine nucleoside triphosphate		C05922
382	549.054	TRUE	0.940547	45061.3	-0.000723594	C15H24N2O16P2	-H(-)	100	UDP-deoxyhexose	UDP-L-rhamnose; UDP-rhamnose		C02199
383	558.064	TRUE	0.630765	19745.1	0.000122051	C15H23N5O14P2	-H(-)	100	ADP-ribose	1-(5-Phospho-beta-D-ribosyl)-AMP; 1-(5-Phosphoribosyl)-AMP; ADP-D-ribose; ADP-ribose; Adenosine diphosphate ribose; N1-(5-Phospho-D-ribosyl)-AMP; Phosphoribosyl-AMP		C00301; C02741
384	567.3	TRUE	0.932543	10619	-0.00187986	C34H40N4O4	-H(-)	24	Protoporphyrinogen IX	Protoporphyrinogen IX		C01079
385	579.026	TRUE	0.854565	31801.7	0.00108922	C15H22N2O18P2	-H(-)	87	UDP-glucuronate	UDP-D-galacturonate; UDP-D-glucuronate; UDP-alpha-D-glucuronate; UDP-glucuronate; UDPgalacturonate; UDPglucuronate		C00167; C00617
386	583.258	TRUE	0.909601	18218.2	-0.00142961	C33H36N4O6	-H(-)	50	Bilirubin	(3Z)-Phytochromobilin; Bilirubin		C00486; C05913
387	595.041	TRUE	0.543832	45379	0.000929484	C17H22N6O12P2S	-H(-)	100	ADP-5-ethyl-4-methylthiazole-2-carboxylate	ADP-5-ethyl-4-methylthiazole-2-carboxylate; Adenosine diphospho-5-beta-ethyl-4-methylthiazole-2-carboxylic acid		C20784
388	604.071	TRUE	0.921432	17446.1	-0.000973224	C16H25N5O16P2	-H(-)	100	GDP-hexose	GDP-D-mannose; GDP-L-galactose; GDP-L-gulose; GDP-alpha-D-mannose; GDP-mannose		C00096; C02280; C15925
388	604.071	TRUE	0.921432	17446.1	0.00118978	C17H22N6O12P2S	-H(-) [+9]	74	ADP-5-ethyl-4-methylthiazole-2-carboxylate	ADP-5-ethyl-4-methylthiazole-2-carboxylate; Adenosine diphospho-5-beta-ethyl-4-methylthiazole-2-carboxylic acid		C20784
389	606.075	TRUE	0.931689	42127.5	-0.000384224	C17H27N3O17P2	-H(-)	100	UDP-acetyl-hexosamine	UDP-N-acetyl-D-glucosamine; UDP-N-acetyl-D-mannosamine; UDP-N-acetyl-alpha-D-glucosamine; UDP-N-acetyl-alpha-D-mannosamine; UDP-N-acetylglucosamine		C00043; C01170
390	629.01	TRUE	0.816514	29428.4	-0.000630859	C15H24N2O19P2S	-H(-)	100	UDP-6-sulfoquinovose	UDP-6-sulfoquinovose		C11521
391	653.53	TRUE		5770.84	8.84766e-05	C46H70O2	-H(-)	100	2-Octaprenyl-6-hydroxyphenol	2-Octaprenyl-6-hydroxyphenol; 3-Octaprenylcatechol		C05811
392	659.308	TRUE	0.928104	19065.5	0.000776573	C36H44N4O8	-H(-)	100	Coproporphyrinogen III	Coproporphyrinogen I; Coproporphyrinogen III		C03263; C05768
393	665.214	TRUE	0.953309	89846	0.000955081	C24H42O21	-H(-)	100	Stachyose	Stachyose		C01613
394	678.093	TRUE	0.954754	18759.4	0.00238793	C20H31N3O19P2	-H(-)	11	UDP-N-acetylmuramate	UDP-MurNAc; UDP-N-acetyl-alpha-D-muramate; UDP-N-acetylmuramate; UDP-N-acetylmuramic acid		C01050
395	689.087	TRUE	0.932785	22217	0.000686356	C20H24N10O14P2	-H(-)	100	3',5'-Cyclic diGMP	3',5'-Cyclic diGMP; 3',5'-Cyclic diguanylic acid; Bis-(3',5')-cyclic diGMP; Cyclic di-3',5'-guanylate; cdiGMP		C16463
396	766.108	TRUE	0.953262	17327.6	-0.000116537	C21H36N7O16P3S	-H(-)	100	CoA	CoA; CoA-SH; Coenzyme A		C00010
397	784.151	TRUE	0.931303	25282.7	-0.00136734	C27H33N9O15P2	-H(-)	55	FAD (ox)	FAD; Flavin adenine dinucleotide		C00016
398	790.256	TRUE	0.957744	18463.2	0.000851135	C29H51N3O18P2	-H(-)	100	UDP-3-O-(3-hydroxytetradecanoyl)-D-glucosamine	UDP-3-O-(3-hydroxytetradecanoyl)-D-glucosamine; UDP-3-O-(beta-hydroxymyristoyl)-D-glucosamine; UDP-3-O-[(3R)-3-hydroxymyristoyl]-D-glucosamine; UDP-3-O-[(3R)-3-hydroxymyristoyl]-alpha-D-glucosamine		C06022
399	808.117	TRUE		16310.3	0.00183882	C23H38N7O17P3S	-H(-)	26	Acetyl-CoA	Acetyl coenzyme A; Acetyl-CoA		C00024
400	836.151	TRUE	0.912922	16881.3	-0.000975451	C25H42N7O17P3S	-H(-)	100	Butanoyl-CoA	2-Methylpropanoyl-CoA; 2-Methylpropionyl-CoA; Butanoyl-CoA; Butyryl-CoA; Isobutyryl-CoA		C00136; C00630
401	838.095	TRUE		16214.8	-0.001929	C23H36N7O19P3S	-H(-)	22	Oxalyl-CoA	Oxalyl-CoA		C00313
402	864.144	TRUE	0.926262	16545.9	0.000876958	C26H42N7O18P3S	-H(-)	100	2-Methylacetoacetyl-CoA	2-Methyl-3-acetoacetyl-CoA; 2-Methylacetoacetyl-CoA		C03344
403	892.174	TRUE	0.913185	16465.5	0.00158278	C28H46N7O18P3S	-H(-)	39	3-Hydroxy-5-methylhex-4-enoyl-CoA	3-Hydroxy-5-methylhex-4-enoyl-CoA		C16469
403	892.174	TRUE	0.913185	16465.5	0.00217028	C29H42N7O17P3S	-H(-) [+8]	15	Phenylacetyl-CoA	Phenylacetyl coenzyme A; Phenylacetyl-CoA		C00582
404	892.213	TRUE	0.933524	17855.3	-0.000559646	C29H50N7O17P3S	-H(-)	100	Octanoyl-CoA	Octanoyl-CoA		C01944
405	893.311	TRUE		20093.9	-0.000945348	C43H50N4O17	-H(-)	100	Precorrin 3B	Precorrin 3B		C06406
406	900.145	TRUE		16473.7	-0.000304232	C29H42N7O18P3S	-H(-)	100	2-Oxepin-2(3H)-ylideneacetyl-CoA	2-(1,2-Epoxy-1,2-dihydrophenyl)acetyl-CoA; 2-Oxepin-2(3H)-ylideneacetyl-CoA		C19975; C20062
407	976.307	TRUE	0.943286	12653.1	-0.000680832	C35H62N7O17P3S	-H(-)	100	Tetradecanoyl-CoA	Myristoyl-CoA; Tetradecanoyl-CoA		C02593
408	988.483	TRUE	0.948709	24190.5	-0.00017277	C48H72CoN11O8	-H(-)	25	Cobinamide	Cob(I)inamide; Cobinamide		C05774
409	992.302	TRUE	0.937917	13918.3	-0.000872161	C35H62N7O18P3S	-H(-)	100	(S)-3-Hydroxytetradecanoyl-CoA	(S)-3-Hydroxytetradecanoyl-CoA		C05260

## Sheet: intensities1
ionIdx	ionMz		03 / uninfected root	04 / uninfected root	05 / Bphy wt	06 / Bphy wt	15 / rpoN mt	16 / rpoN mt	21 / uninfected root	22 / uninfected root	25 / Bphy wt	26 / Bphy wt	29 / rpoN mt	30 / rpoN mt	41 / rpoN mt	42 / rpoN mt	43 / Bphy wt	44 / Bphy wt	47 / uninfected root	48 / uninfected root
1	57.0341		59905	61454	78022	72052	65364	72069	56610	57742	78596	75395	72473	69556	66731	72429	61768	71641	59571	58637
2	58.0294		2084	896	11460	9774	7616	5392	2744	2078	12328	10531	5422	4514	4890	3679	12856	12642	2531	954
3	59.0498		8192	11477	11252	10099	13104	10391	7663	7826	8167	8864	11756	12756	12822	10835	10199	9828	12281	7332
4	60.994		7536	8436	7321	8222	7995	8989	7450	7235	7646	7274	9655	10476	9430	8406	9805	7092	7869	7047
5	69.0343		18818	18049	12190	12832	12869	14268	15970	16296	12359	10588	15814	14700	11535	12741	11457	10848	17458	16809
6	71.0137		523645	539525	738645	767644	922985	940808	477329	472531	840769	831962	768091	802413	866913	899958	886779	909456	480598	505581
7	72.0089		1357	878	2068	1911	1377	1402	792	1897	1789	2634	1704	1135	2591	2776	2683	2055	1078	1270
8	72.0453		497	992	6232	8683	2546	1972	682	629	9840	8452	1186	1867	1185	498	8541	7775	352	630
9	72.9929		59760	63234	82332	86043	135942	136687	55240	56066	80886	91156	129963	133544	130903	129346	104973	106685	55158	56744
10	73.0294		73310	66742	93293	91081	100309	100390	79101	76346	88875	87074	98493	98664	91995	89142	108390	111574	64175	74952
11	74.0247		9026	8211	25821	28913	10645	10565	13883	12965	24708	27407	7960	7233	11387	11059	20306	21954	7671	8182
12	75.0087		12937	11532	12527	10898	15049	15004	13570	13354	13398	13789	13962	15818	13876	14491	16096	16530	10430	12673
13	83.0501		15332	12514	5703	5092	7222	7698	12342	15258	5338	6222	8020	7380	6353	7140	6971	4798	13552	14173
14	84.0454		2017	1389	2866	2716	1782	2082	2017	1048	3404	3008	1292	3377	2018	2557	2799	3383	1358	1413
15	85.0293		185878	197091	110593	120906	156639	165793	181490	188192	101185	109987	171636	170028	166902	165551	130668	126288	198963	198073
16	86.0609		395	350	6269	7131	1867	1537	455	691	5660	6382	2078	1460	1890	1919	5131	5166	767	631
17	87.0086		126750	132735	83173	87051	119860	119649	119519	120986	87336	91611	110977	112138	110735	107885	99921	96527	110177	129472
18	87.045		7733	7657	30928	30670	16329	14200	8410	7297	24234	24700	19369	20515	18246	17820	26765	27750	8015	6851
19	88.0403		11919	10779	160851	166316	23625	25368	18632	11436	184115	184982	18199	17970	19980	22099	131557	139032	9545	8693
20	88.988		27928	29962	13419	15632	38915	42417	32527	38465	14193	14463	53415	60130	36829	42694	19444	22847	40755	38515
21	89.0244		214544	228384	137718	142912	156093	161801	284681	271030	131072	134298	161049	155150	162295	152439	145656	160264	196255	203652
22	91.04		2320	2480	4291	4290	3481	4599	2563	2235	4822	3483	3137	2812	2985	2568	3566	2979	3085	2679
23	93.0344		24228	20521	7491	7197	8209	11109	19732	23623	6941	8628	11987	11491	10976	9655	11194	10141	19746	20422
24	94.9805		1221648	1181632	1112513	1092070	1144893	1150956	1203307	1164884	1033527	1051333	1162228	1158666	1137503	1102562	1113784	1071864	1273309	1231473
25	95.0137		25704	28425	10145	11859	16264	15752	21393	21819	12346	11677	15026	15477	12780	15363	12788	13169	24447	25402
26	98.0611		7762	6232	48706	47512	19902	18109	9616	7977	48423	47041	16417	15510	18179	17288	52645	52929	8065	5683
27	100.04		17088	15607	30873	30254	20011	22473	24952	23651	31741	33583	19910	19874	22494	21207	35679	32515	17134	16292
28	100.077		12744	11306	51015	56220	13459	13399	9684	8476	55146	65267	8914	10207	8136	11630	46934	46688	7619	6433
29	101.026		837220	814241	1107017	1067444	816228	797601	845653	827902	1283624	1279819	788662	766836	793434	757301	973482	980045	928922	857117
30	102.056		50347	48122	50536	55719	60787	57705	64359	59239	44477	43503	55399	54177	101921	97656	50112	48662	76153	81692
31	103.004		471454	504019	95274	89607	144871	154387	425168	464785	94719	96376	140237	145581	123321	124029	108265	108160	405765	436200
32	103.04		156843	137826	406655	436491	421789	424928	148193	127863	324683	329310	429058	436623	421781	435002	365886	366997	127747	115860
33	104.035		26695	28247	21206	21992	29905	30172	59036	44318	20149	19746	30489	29856	45276	39218	23600	23719	32997	34159
34	105.019		55381	50442	148438	159338	166894	168818	49981	50207	169184	160793	172028	179259	167514	174878	164513	167636	50701	49739
35	107.05		137628	132870	65495	59004	63575	64115	112926	116775	59835	61850	68883	69656	58808	60958	82410	77288	127727	127109
36	109.029		170240	185074	160370	165534	141479	143510	172942	194741	123177	125765	205103	211179	132582	135731	124451	133442	163317	171351
37	109.041		167132	151411	127022	118992	72509	69836	68831	68803	60209	60001	54996	53400	41522	40394	44905	47974	39328	39333
38	110.035		33219	35105	31643	28395	20847	21401	24772	20059	19071	17303	21030	19735	16828	15657	15827	15234	19070	17681
39	111.009		1754084	1718054	345712	351971	642039	666198	1731823	1853364	357743	357750	751718	762651	761586	771296	324246	316215	1779456	1970457
40	111.02		135680	137084	72473	72333	66833	65818	112523	115102	44834	45846	56513	56064	58915	58776	37849	36814	107726	109552
41	112.04		66487	64183	84897	87573	56818	51328	33999	32808	65048	65032	45059	50619	46613	46202	55625	56664	23466	22557
42	112.052		281203	272480	250559	249862	264822	264834	287543	289464	265280	261374	276475	268031	264830	262522	254674	247747	281100	274103
43	113.025		1007770	1027458	398730	383663	547199	555468	935061	976066	378872	386762	536247	529657	528254	527255	447684	468945	920309	987069
44	113.036		147314	140220	97831	91101	69231	72055	97882	92325	57364	54868	57197	61410	68616	68760	57508	52594	80883	79124
45	113.061		72193	57595	1087000	1124657	316017	324538	102203	71839	1221607	1227214	463158	462118	347318	357344	1243558	1290874	82818	61362
46	114.056		103757	93844	141104	141996	103491	105453	182458	168747	151734	144613	98980	89376	630700	657433	136524	133083	88991	82747
47	115.004		2200960	2215950	4561163	4813461	5158228	5303068	2169659	2126985	4751845	4810831	4537137	4693791	4990898	5250095	5045552	5270214	2062407	2116544
48	115.04		111977	104411	675065	684341	278681	278267	151225	117989	754415	765056	386951	378287	287480	299911	783108	808638	111562	103050
49	116.035		19716	22262	33903	32897	21124	19211	21943	17894	30358	31358	19313	19782	15977	19048	26175	25766	14477	15318
50	116.072		214214	204160	232226	234214	217713	214206	200673	186877	173550	172656	148575	164080	183222	179886	186653	193017	154612	146652
51	117.019		126119	122863	430518	440033	372808	392350	176156	163107	423510	422222	415635	429474	320985	326488	499368	530176	151210	163964
52	118.051		55321	56157	260167	267481	110359	104985	89299	73662	224946	235041	68856	71231	93821	83117	218913	225367	62341	54523
53	118.981		550088	562632	166425	166231	198358	194811	479295	489257	147428	144141	185286	189169	189726	187252	169557	172067	471052	494130
54	119.017		13367	13088	11353	12169	10980	13047	14386	13287	12373	13476	10679	11955	11823	10655	15123	12005	11758	11850
55	119.05		140471	140232	141804	138226	187312	180865	97810	104993	113529	116098	191853	188535	163875	165978	140148	139959	133795	142302
56	120.012		7169	5404	8285	9762	11542	11435	7782	7674	11984	10944	10131	12589	11948	9022	9590	11654	5266	6332
57	120.045		33536	26864	25881	28845	20161	23996	22068	17390	15896	15806	18326	15356	16436	15174	15397	17503	12624	11735
58	120.996		37486	33533	22108	24698	23156	22920	36426	37042	20527	22515	23050	21244	24533	26360	22169	24161	31606	31725
59	121.029		1374746	1314866	1355262	1333833	1269442	1270318	1135007	1127964	1083556	1083139	1522150	1564898	1147333	1214878	1174555	1201488	1119507	1184885
60	121.041		94283	87186	95377	86751	78562	86288	70470	68309	68188	64295	87320	89832	72955	73980	70857	73549	63173	67362
61	122.025		61857	54120	56853	61052	77244	68655	48574	42400	46064	50145	66624	65849	56866	57646	44264	47114	39547	38304
62	124.007		139976	81477	64168	54893	54730	48319	168295	119683	33293	27439	35967	35401	33753	29566	28458	28537	40107	35068
63	124.051		34192	34422	29052	25780	20264	20576	27276	26118	18798	18604	16338	19257	20975	19526	17191	18768	20580	18449
64	125.024		277658	279629	445629	472527	351334	359012	287839	265717	431824	459049	323328	325942	331747	328411	422176	428144	263638	267377
65	125.035		101507	94452	88132	86205	60856	62408	67411	66023	67831	66669	58220	62040	58923	58162	59185	56777	63944	61397
66	125.046		17727	16519	22047	25217	13047	13601	15223	13417	32658	35967	13432	13342	12969	11429	16954	17941	13197	12494
67	126.056		29728	27409	51811	63027	43723	41540	17632	20386	51619	52799	36690	35395	39853	41349	67796	63386	19744	17726
68	126.093		3436	3074	5787	4230	3162	3624	3006	3317	3168	3224	2612	2812	2723	2278	3866	3609	2644	1912
69	127.051		195184	172241	204025	187837	89545	90440	91469	78671	145015	148386	57325	56271	55347	54947	145618	147886	49420	42832
70	128.011		1987	1398	1724	2242	2777	2437	2209	1999	2376	2290	2875	1808	1918	2900	2788	2544	1995	2519
71	128.035		301973	285676	331839	337002	292251	292080	492635	404447	314045	321233	271343	282602	387627	359875	357077	357338	277821	267101
72	128.072		26804	24293	198351	210402	127626	127618	34299	29470	182813	177885	86089	84418	149245	150266	271542	276715	30575	27614
73	129.019		352407	338490	220497	220204	334196	342095	398134	423992	209835	213851	324545	339783	339256	364862	259158	259441	366409	390912
74	129.056		227661	220583	159170	153565	153526	154348	283334	272418	157432	156364	133383	130149	126803	127042	172269	169037	211920	213540
75	129.104		9808	9723	11935	10706	7924	7095	7580	6720	5689	9025	6403	7061	6529	6132	8216	8978	5550	4866
76	130.051		28591	26271	133793	131231	82509	78700	43565	35257	118003	122929	82606	86440	92808	94452	143841	153471	27326	26005
77	130.087		581694	561713	335459	321245	335880	329516	598178	562230	206369	204956	244371	246410	394316	387413	192396	190544	495557	528394
78	131.035		93480	96969	205393	213191	187703	184166	134109	127384	182763	194493	188634	212580	196164	205440	230586	241437	109096	114918
79	131.047		56000	58890	36127	37755	37072	34464	71141	70172	38849	41763	50191	51151	118863	116272	68915	67084	70881	72633
80	131.071		43283	36739	441928	448155	157378	163930	62728	47793	455872	475158	221369	219551	159563	161748	488618	529427	40929	39438
81	131.083		46124	41810	411084	441490	55411	48871	78004	54701	439300	465861	32980	34965	50489	37752	347123	360605	23191	22495
82	132.03		79750	79028	132126	138126	176099	172715	162611	135803	90143	89222	174696	181378	330300	339931	147971	146279	121706	129932
83	132.042		16260	13237	31041	31786	51964	53389	17456	14925	28434	28715	28854	30402	71991	72576	39981	41135	15435	16086
84	133.014		16550980	16661070	26499716	28051252	27708666	28604312	15753158	15703756	26391940	27003674	25756750	26420354	27130108	27844906	28305882	29473376	15703193	16055922
85	134.061		33598	30271	60056	61265	54889	56284	23699	22098	43881	45246	43984	41299	46047	45040	52319	53406	24391	27707
86	135.045		170534	173798	140526	146897	362947	374437	170782	166700	122330	116235	395947	419891	290911	295104	164882	174687	169747	176073
87	136.04		82832	80548	126280	126408	114435	110667	53881	45282	93806	94280	87119	84068	83188	89211	87201	91046	34366	33414
88	136.077		10430	12173	12850	11528	12233	11553	8223	8542	7190	7962	11780	13607	10705	9798	9369	9270	6323	5340
89	137.061		55139	47104	47638	45856	55191	54432	58133	57881	42122	44604	52824	56378	56458	56020	46978	46415	50826	51236
90	137.098		75757	73581	69392	67770	71408	71317	78308	74813	58396	60287	67685	72215	72533	70299	66845	67561	81049	77038
91	139.976		17556	18172	14966	14200	11994	14705	17288	17280	13010	11232	14448	14777	11298	12769	11794	11990	14867	15865
92	140.035		76880	77554	76836	72705	73265	74902	74550	74195	71789	70234	72471	68490	70878	71892	73048	75794	79235	76282
93	140.083		15502	14780	64882	64961	27976	25040	11249	8970	64461	63994	18532	17163	19255	20941	61534	60949	9402	7939
94	140.108		4741	6084	4876	5211	4207	3295	3488	4217	4133	6098	3606	3527	3943	3827	4220	3964	3199	3489
95	141.02		1107431	1113005	814878	817917	865191	863493	1141369	1171985	771236	778001	826815	802146	865659	880621	818001	785473	1239223	1256058
96	141.067		123144	109627	274275	272784	109962	108091	48930	40992	227932	233826	72751	77345	74765	64518	180524	179571	38935	30326
97	143.051		25382	24818	31246	34802	42396	46109	27853	27798	32420	34210	48377	56096	42248	43067	39768	39374	25275	23939
98	143.108		88998	86738	71587	72727	75939	75302	119882	110895	65704	66973	69002	75077	74453	75733	62873	65947	90624	88960
99	144.03		11579	10735	25917	27459	24047	27578	14068	13655	21525	24097	23967	22161	29353	27295	23649	28825	11971	10976
100	144.067		28549	29443	73186	77971	62563	65745	37447	30026	72109	74279	60607	64893	71509	69894	76923	79858	25414	23804
101	145.014		210478	203561	1093762	1123123	355220	368371	264430	246966	1356235	1406116	258352	260081	311142	319381	810950	841348	209065	217789
102	145.05		131104	123377	153962	153779	243248	265691	154056	132933	141369	144306	226008	225405	244801	242780	151436	145452	106630	105633
103	145.062		91276	63072	476944	468977	117519	102043	217386	150063	804781	808031	83774	81941	101502	85144	906278	914760	52018	45941
104	145.098		108697	103229	220689	246221	128224	121760	83994	66629	202427	206294	87244	94055	115703	109580	166640	176912	46756	45377
105	146.046		251461	241947	289242	305536	341979	344255	340958	282546	197879	195452	328420	347827	613699	595239	258255	258546	226099	245376
106	147.03		213114	204245	698264	732489	702337	715125	306931	282913	737165	750408	703859	717865	710427	737615	867154	893672	233915	234553
107	147.045		65164	64158	84759	86426	175755	186342	85601	66226	67649	68233	204143	219259	160137	164153	92896	94987	45769	48951
108	147.066		48916	50275	120059	121131	122428	125793	81551	75380	142062	149445	135520	130594	124404	129382	149016	150726	51514	55516
109	148.041		39548	38032	32925	32359	32476	32055	27652	23692	19867	19520	24489	27395	36013	34421	20423	22726	23218	22238
110	149.009		120260	119407	334841	345831	498950	528015	123624	107306	473546	465617	607278	658163	545755	538396	289062	281724	166895	162910
111	149.046		1578122	1635414	3951878	4110277	2126263	2166153	802511	749530	3439866	3521821	2076749	2142289	1956956	2015977	5104729	5304521	1302096	1387003
112	150.043		11259	11924	11854	11664	7478	8178	13401	11487	13116	14258	9998	8492	10192	9606	8800	9176	8937	9538
113	151.026		14478	12641	27186	27734	26712	23363	16994	15430	27428	27112	22563	23962	23892	25774	31758	28454	7143	7385
114	151.04		186826	192126	134012	130149	153179	162092	189958	204942	135914	133974	224914	232109	163987	175343	143968	151586	168204	172690
115	151.062		70627	68899	118179	118255	100852	107238	142496	114085	117047	110821	105035	108308	87275	81175	94299	93917	77179	75529
116	151.113		14401	14275	11696	11044	10028	10489	11313	11553	10170	9534	9364	8563	6930	8565	8415	9745	12117	12182
117	152.002		4061	4220	4241	2776	6090	5468	43932	35535	5038	2116	4378	5447	11986	7278	7943	6328	9854	9086
118	152.072		23089	26592	24229	24441	19723	17005	11491	10894	14851	15062	15130	13742	13212	11108	15423	16109	8065	7574
119	152.083		15777	13249	11496	10855	7864	7476	7085	6768	5714	5834	5453	5160	4362	5621	4723	5384	5070	5987
120	152.996		28661	31982	14846	15152	28748	29740	35358	36188	11001	11826	20906	22469	31597	33804	14234	14124	28766	33473
121	153.019		105119	104764	46214	49583	58335	58145	152465	166186	43998	44918	77642	68475	61653	59697	51250	51584	120148	122809
122	154.062		60757	53450	109502	110833	344375	340513	109933	95198	106871	98318	202274	205004	263161	264142	129939	127011	55717	56507
123	154.975		14657	12891	26203	22521	37462	35147	16997	15036	27255	24140	42583	47361	33805	29597	33183	34556	15807	15653
124	155.035		578850	604199	93815	94131	173510	186743	558830	593366	103799	98721	186033	201851	162250	167715	102697	108389	501952	545084
125	155.048		35532	37249	21633	25714	24031	23187	30449	33392	18929	20964	22171	20003	18081	18398	19697	20539	28753	32746
126	155.144		4835	4042	2999	2607	4069	3945	5495	5496	3018	3185	3958	3126	3147	3055	2478	2131	4065	4286
127	157.037		17407	13856	26141	27816	15405	17280	18562	15656	20978	18936	15575	15527	23076	21604	25191	25515	10931	10047
128	157.05		94840	76013	1506305	1556712	357426	348250	134246	92799	1618681	1643988	541777	562635	388305	389227	1722656	1775975	98713	68249
129	157.062		10506	14018	74950	77201	26541	27836	16723	14126	62910	64461	37061	39078	30720	31867	78882	83591	10346	10101
130	158.061		30949	29454	43539	44474	56012	60588	33296	30822	40571	44654	62156	60527	52979	53722	43407	52175	35998	32670
131	159.03		104526	100389	258844	258462	223071	226502	112047	101375	234123	240288	206167	206251	216569	221879	241580	252561	97753	104686
132	159.045		19295	22622	34569	36082	49500	53703	24922	26514	31952	30545	61309	65174	47445	52362	36125	38832	22367	21443
133	159.078		31433	30153	146262	142009	89120	91145	36627	28771	148460	152469	76433	73608	73296	77235	141894	146039	37735	35804
134	160.04		71261	64409	80734	78049	82258	84958	44712	43018	62470	61917	78972	78674	70097	67837	60246	63372	29840	25431
135	160.061		92721	68294	1962529	2025162	601777	600989	160979	104002	1866849	1915125	263881	283255	337988	345628	1760944	1790081	59860	50588
136	161.046		1233140	1220245	1294166	1276212	1432308	1431358	1323343	1343021	1387264	1392346	1306061	1361241	1307973	1334322	1398815	1430117	1189304	1228990
137	162.041		9611	10188	13744	12570	10146	9461	8454	7923	12601	11005	10130	10995	10668	9409	11479	10981	5713	6519
138	163.039		106258	110064	116519	110056	150301	156030	104401	104026	105168	108949	176728	178833	143266	141659	140270	146911	117724	116324
139	163.061		65774	63285	182474	188773	230990	226576	78520	62240	207551	210352	267543	279462	293075	296477	224594	234849	57416	54565
140	164.021		92250	97314	92161	79851	84726	79746	102645	108623	89103	85773	88518	87361	95239	78504	88734	79250	111965	105104
141	164.035		35946	32819	29555	33999	25471	21584	29515	27450	22254	20518	23334	20440	19979	18660	21539	19793	22822	18130
142	164.071		169694	159134	100179	98895	99728	110632	171914	145439	65860	60841	79005	75397	93154	91070	59693	59130	105524	103971
143	165.019		118968	112293	103230	98465	120080	117936	161413	159580	105300	104824	122850	128577	120346	110001	113174	101180	140148	134210
144	165.092		18102	19574	15283	19312	17041	18297	19184	20613	13046	13891	15838	15735	17616	15581	14840	15333	22812	23332
145	166.016		9718	8118	15291	15392	21581	18887	22267	20765	13692	12080	18562	17291	16451	15931	12802	14282	8848	7870
146	166.061		20862	20679	22002	18712	15107	13671	12004	10747	11922	12640	13029	14323	11435	12223	11631	11477	9274	9260
147	166.087		34116	18105	18147	18995	8098	9332	8124	7208	10058	9057	6178	7314	7281	4760	7469	6271	5116	8877
148	166.975		19480	21100	10998	10522	24020	24181	23691	25048	12028	9133	26051	28990	29246	27446	13587	12584	20651	24138
149	167.021		25156	17509	14977	15958	10995	10938	18820	14142	11099	9654	8064	9236	8750	7934	7482	8351	8877	9227
150	167.035		1474184	1533890	194018	198451	235974	241093	1343110	1423711	211710	197305	256768	257314	236415	238812	222885	236274	1235248	1425451
151	167.071		37866	31901	27048	24811	28407	29415	35922	33769	23178	23660	31948	32214	23293	25082	20613	22391	32916	31384
152	167.082		77839	71480	61959	61327	37864	37716	23429	21342	34755	35793	27547	26216	27069	25774	24943	27847	18009	16304
153	168.007		5826	4706	47176	44580	14583	12182	5470	5555	55965	53484	15041	14823	14274	15021	47404	44943	5131	6412
154	168.066		19932	20896	19635	18012	15406	17120	17693	16609	16368	15337	14821	16240	13719	14668	13878	13576	13481	11878
155	169.013		53188	57810	32315	28697	48988	46756	61074	62794	32776	27806	54140	54446	48454	53384	32364	32596	57929	67933
156	169.05		29012	26549	20831	21531	29306	35585	35712	31124	20113	19099	34421	34230	26835	29185	23529	20680	23474	25639
157	170.046		16976	14954	19246	18014	14793	17540	17975	17362	20331	20084	15227	14650	13779	15695	17837	18478	15980	12973
158	171.007		74521	84333	17580	19274	33035	32771	78242	77734	17394	16868	28399	24750	37251	41262	18785	18429	79702	91891
159	171.03		50317	55695	45625	46137	46859	48303	66265	67775	43950	43698	46394	50835	51439	52877	42929	45640	50970	54499
160	171.103		892595	951908	336983	339802	385605	404010	872366	873607	332838	344347	311183	326528	328420	331493	279738	267137	925518	991020
161	171.139		105453	106072	82148	81935	86364	82882	157221	140476	76623	74283	80212	82109	93404	85370	70950	70691	104474	100424
162	172.04		28848	24849	31771	29045	43196	42674	19819	19875	25096	25439	33893	33409	31954	33665	26838	28604	11480	11364
163	172.061		81245	55406	1202535	1210840	570250	571339	104055	62212	1202669	1244861	468803	479334	575126	590591	1613168	1666237	120498	76309
164	173.009		421945	420645	86137	95840	187254	190469	466836	484758	89301	86827	197353	213099	204748	214582	104622	106892	444315	507082
165	173.045		46369	45498	68341	70169	73003	70983	60275	57026	72216	74697	76826	75583	76439	72039	68897	67767	44570	44227
166	173.072		35470	29814	79347	89194	89721	91052	18656	17869	65883	71117	69346	71759	70239	81520	46406	43949	26744	18657
167	173.093		29330	27831	139123	146532	119469	119654	49633	45360	144170	147986	80040	83929	90125	92411	108934	111872	37563	36486
168	173.104		58304	53497	361034	366788	45256	43093	55123	42670	401334	397851	27766	29566	32490	32919	282805	293522	33725	30648
169	174.056		30317	26288	87977	91412	94842	95536	29167	23928	48996	44853	84735	88268	96568	100937	37234	41092	18020	17028
170	175.025		52249	45964	49008	47118	54771	50527	52994	54804	47651	47306	57046	54025	55135	51598	55204	55307	44340	50421
171	175.036		26162	22873	38366	38560	32983	31579	69255	52631	35127	35247	32866	33720	29210	27176	42689	40522	22597	22369
172	175.047		25342	23321	71076	72380	30495	30326	24065	20161	68297	67007	39597	37238	68328	63207	67896	69017	14917	12443
173	175.061		1057732	707010	18340924	18843886	6994345	6938187	1634544	850939	19873344	20159914	10587019	10721894	7412966	7464457	20159646	20797580	1200782	716518
174	177.04		72405	68152	161497	171476	195835	196194	72201	67128	181897	188748	234311	248017	214992	216755	187157	189468	65141	69083
175	179.035		68189	62071	95149	98124	130445	129383	73565	69206	99889	101134	141756	145465	109741	110284	165980	163028	66708	69379
176	179.056		2084263	2140635	1533400	1582025	1734943	1731227	1794207	1829821	1587336	1607795	1368034	1461192	1605619	1636496	1610801	1646532	1883626	2026046
177	180.066		154920	118433	599340	612423	305470	302789	147152	124376	579965	605896	188363	189675	185146	188619	808241	808736	99311	97752
178	181.037		12281	10977	13324	12952	23810	26846	15152	15266	14249	13735	23159	25941	23634	23653	21439	21799	14526	12733
179	182.97		45205	42884	333675	327502	144479	139036	38256	37929	519088	503570	93436	106476	116712	118306	313530	313799	40089	39941
180	183.017		16850	19215	48644	53326	30422	30148	27945	26982	58323	58065	23316	26155	29334	27229	59798	63016	19344	17739
181	183.066		25089	21962	22880	20375	19930	22585	27473	23792	18669	17569	20061	22106	18254	18492	16694	15780	17742	20795
182	184.002		41604	40538	32274	33428	68465	69704	33977	28479	28142	27008	80909	85237	127788	119139	35525	34502	31880	37961
183	184.986		24174	27978	39831	44973	50006	54076	31753	22322	57602	51507	59700	61297	55119	54780	44630	45912	26912	29126
184	186.041		10758	10463	15861	17362	12282	14430	10640	10014	16188	18658	11275	12846	11175	12898	14375	16728	6984	6088
185	186.113		123861	124706	70278	70021	74565	69374	135546	132330	62134	66087	79019	85329	68832	71816	62731	64710	114503	117678
186	187.145		3025	1649	5882	6073	3376	3320	3366	3026	4231	4665	3530	2944	3011	4100	3814	4765	2914	2100
187	188.035		21918	19692	34268	30674	138871	141659	17984	14412	56926	58131	126449	127711	207158	207668	26713	29374	11088	12876
188	188.056		29183	25013	192198	198754	106459	107801	46544	39946	180092	191296	106969	108515	114481	111929	200185	211435	30123	28922
189	188.986		24167	22562	30874	29569	31362	28906	27758	26877	37940	36666	29476	33189	33140	30049	30335	30101	25898	26177
190	189.004		12632	12064	15871	14533	12278	12758	14975	14518	14127	15039	12900	16131	12851	12445	14830	15467	12822	15140
191	189.041		24343	22900	78673	77880	53688	54827	29288	25984	84772	84251	57248	56685	65500	64459	76651	86074	18512	19324
192	189.077		4592390	4680015	1230461	1227226	990163	989353	5132241	5404586	1147183	1178189	929695	969722	769587	794342	1580992	1589742	4267988	4670101
193	189.088		1571912	1121151	24149218	25036402	4607798	4477119	2640757	1445209	26117014	26447608	1566260	1554345	1826436	1840280	23032912	23802500	752058	484060
194	190.052		15542	14155	32983	33908	58350	58042	18714	17222	33619	33694	52723	55630	50870	56709	42933	39732	10644	12894
195	191.02		8483511	8566797	2333541	2317743	4402870	4470070	7473951	7784517	2374106	2320531	4558616	4729355	4546737	4659915	1898087	1913699	8659975	9536671
196	191.056		68506	61580	171836	175279	521911	530680	70529	63530	225721	229993	414863	426876	330086	341127	195521	206395	73120	74060
197	191.144		14937	14585	17192	18375	13372	13593	12801	11680	14456	14991	10159	10068	10568	8966	13527	14651	11612	11866
198	192.066		20510	21835	45291	44469	65104	66618	27661	26430	43041	41266	53529	61842	55495	57211	45981	45251	20392	19691
199	192.99		15717	14966	8683	12031	11777	12820	22104	22066	7591	10505	14334	13392	14397	12887	10275	11934	14172	16606
200	193.035		34677	36591	62705	64743	54595	59464	52372	47266	61222	70056	64484	63291	56590	60703	62758	71116	33669	35655
201	193.05		35027	36302	65103	64208	74694	72359	39973	36712	66318	71508	64270	67346	72269	68938	72573	75841	38266	38045
202	194.069		13922	10848	16689	17665	12015	12978	9797	8879	15874	16564	14654	14171	10685	11309	11884	14914	7282	9340
203	195.051		4022502	3952820	10238741	10560786	10968097	11100660	3553599	3402894	10810824	10929577	10869723	11153528	10859581	11141892	11256547	11549636	3759446	3988830
204	196.098		5868	5567	10057	8663	8163	8366	5951	5651	8123	8987	8286	7172	8434	7376	8404	6999	3777	5182
205	198.017		11883	11819	33090	35407	31487	31434	19850	20230	39123	36937	26930	27144	23174	22382	36206	38214	15039	14895
206	198.088		21478	22145	25752	25766	11071	11909	23230	23951	25729	24069	10025	6823	11529	6580	22890	8943	20737	20231
207	199.025		19739	17529	22005	24467	36863	39725	28270	31273	24146	27000	49036	56060	38973	43584	28514	28826	20727	21497
208	199.17		137026	124741	96038	89570	102087	87368	164750	139294	73956	69678	78293	79899	84654	79528	72890	66690	96476	93501
209	203.035		27548	24606	16877	18482	20996	20666	30981	27192	17111	15797	27415	25108	23110	21883	19812	19716	25678	27933
210	203.083		416178	361539	2581878	2589484	4252743	4322951	591022	550476	2427867	2454563	3405994	3562542	3517372	3638917	2425212	2422178	545752	541676
211	204.051		12406	13226	42940	41727	26647	28175	13537	12361	81894	84920	25261	27017	26009	29446	55890	55460	9051	7850
212	206.093		27146	25250	24801	24022	16057	15146	13185	10994	13213	12179	12494	11787	11411	10984	11021	13004	8592	9642
213	207.032		24809	25345	19494	19884	16733	18143	42712	45585	23746	21979	21392	19677	19176	17331	18512	17931	26416	29485
214	207.066		50035	50251	46437	47215	54014	47560	53605	50708	41406	48678	49363	49092	49186	47887	47462	50630	50901	53384
215	209.03		354203	353499	703451	728418	763234	779260	258285	231104	780595	792851	859939	883673	846487	865436	646685	656411	478845	461243
216	209.046		67525	63955	89107	93038	138591	143976	72357	71862	92706	91876	182769	194371	133318	132331	101745	103341	64832	73032
217	209.082		44438	41384	70454	68995	81959	82291	44803	38712	69184	67291	88047	95280	83467	84154	79597	82800	38652	39431
218	209.118		610797	642281	279226	285054	340003	347987	444865	504190	278911	278963	160291	173525	215261	219837	209057	205417	706812	807571
219	211.134		5911784	6309186	599272	575528	566200	571322	4016737	4398973	635194	662064	335169	346564	328478	338177	331553	336817	5611545	6276008
220	211.997		6845	5463	14747	14220	24444	25393	6462	5133	15006	14295	50321	52972	24037	27945	22806	20154	3951	4497
221	212.98		10822	11312	12235	11489	20944	19527	12052	12518	11515	11485	22154	23106	21670	19619	12121	12220	10104	14313
222	213.017		21266	22138	149356	149898	93115	92310	29180	25908	182933	192104	137389	147079	92797	91629	227031	227425	21513	20042
223	213.125		11511	10455	16597	19891	16693	18168	12179	9093	16696	16670	11891	15226	14641	15119	14731	14445	8547	8129
224	214.049		220176	246741	28340	27620	36659	37314	199397	207606	27665	26503	26976	28348	96717	106670	33368	33469	208143	234254
225	215.02		97226	94187	112114	108808	111972	114086	102125	103957	104673	103485	124530	126181	122091	119717	111864	115659	107422	103186
226	215.033		177573	147863	456686	457883	2605413	2663411	306548	254660	596555	599148	4408199	4640194	2791326	2959956	1004121	1034674	162631	155669
227	218.067		166750	128591	1531046	1572953	3187236	3252010	214939	164765	1868675	1885677	4430551	4574912	3570177	3697227	2340837	2418815	241497	187052
228	218.103		42224	41635	262158	272491	162710	169825	98981	73315	274950	268871	191136	197095	167480	165650	251374	260837	44502	60352
229	219.175		34701	33799	31161	27691	30022	27753	27252	28219	26474	26568	27700	26554	27882	23400	23065	21802	26234	25764
230	220.047		6960	8292	12405	13118	16966	17104	13266	10101	15778	13249	14927	15421	14439	14320	15718	13390	7054	7838
231	220.083		15948	13765	76317	80043	167096	171040	14396	15098	78738	78522	182863	188086	188214	205560	98610	100114	13202	11003
232	221.046		53113	55199	37571	38358	47956	52140	63072	63495	40084	41461	49061	51821	43099	45509	40428	42333	58718	55287
233	221.192		4883	4844	4277	3905	4323	4370	4840	4722	4037	4408	3711	4642	4005	4172	3731	3472	5453	5136
234	223.061		62943	60717	144823	145263	198172	200078	69710	65125	144870	141823	206552	212976	169544	175944	169353	174525	65926	64017
235	223.134		93701	97390	98864	102220	114113	116181	81623	86826	85579	85187	54328	62473	58644	59386	78488	83376	161859	173414
236	225.088		18370	18205	53098	50648	68470	71841	17373	18895	48093	54264	63270	72027	64029	63334	53163	51691	14954	16142
237	226.012		7143	7712	12603	12682	9122	9857	17354	17247	11927	11143	11911	9860	10869	9777	15556	17039	10968	8810
238	226.083		9078	8745	14211	14697	10213	11537	9560	8393	10943	11368	9414	9292	9892	9399	12182	12073	6181	5422
239	227.202		674156	599269	532148	509955	434200	421645	590166	515377	411154	402633	371670	371555	375972	354821	352721	337322	418733	415620
240	228.051		13244	12390	454055	473311	21174	21092	34321	19923	550974	554808	16997	14599	16314	14593	386994	395670	11202	9438
241	229.012		45694	45312	47192	46438	67124	64246	50323	49330	54830	52832	58040	60615	55813	56498	46990	46860	42561	43299
242	235.17		25980	30845	25199	25494	28570	26791	28402	27886	20062	22527	24619	21700	22057	21617	18834	19257	23626	28242
243	237.061		173619	177807	592881	602962	522615	555300	196515	186238	632458	646128	531588	549866	488806	508720	621675	650510	197719	206568
244	237.222		8562	8464	7257	8715	7591	8124	7710	8368	7781	6393	8224	9045	8890	8587	5161	7190	7507	8053
245	238.096		30588	25488	30708	27604	21277	21073	20685	22137	24254	27469	27452	28898	16823	19522	116524	122973	19771	20009
246	241.083		22600	20602	51427	46632	94018	100957	32537	31436	48825	45923	167958	176967	94311	97581	65072	71224	17286	19692
247	243.08		24673	25036	25880	27279	36756	40203	20262	20472	24027	23610	38911	38871	43025	43236	24089	26834	23828	17814
248	247.049		26409	21014	302252	310020	64786	69378	40516	28527	344839	333748	48803	48304	48153	49277	277041	280485	18380	18045
249	247.132		12534	10832	14909	14646	12342	11510	14265	14578	14245	12893	10375	10912	10602	10290	11666	14014	12742	13264
250	249.15		35478	35523	24427	24007	33561	32492	35761	34188	22816	23429	25001	27929	25623	26385	27634	25818	33139	35070
251	253.051		19944970	20365418	11119047	11026552	18621910	19022024	20186176	20923342	10983586	10893185	17047940	17275390	17078380	17293286	11920244	12108601	19155994	20776516
252	253.217		973618	795245	791931	742262	465498	451479	469598	434962	588970	588199	292272	293957	262237	254904	329563	344793	344807	359503
253	255.066		355679	338625	1794578	1818594	3349930	3436778	512700	505013	1038215	1042867	4537717	4734940	2490842	2603462	2106624	2160514	369890	389619
254	260.114		10280	10025	103285	100742	37340	40075	21446	14944	105964	108394	36098	39910	40832	35285	101727	103792	9694	10047
255	263.129		23960	24194	32325	26565	35793	37104	24529	24321	25746	26610	35865	37308	40463	41641	32432	31142	24192	25091
256	266.089		17138	17433	28206	30825	32733	32838	13853	13088	29937	28430	26645	27013	31771	28741	26293	27388	20096	18789
257	267.073		272548	289818	200472	200362	309621	308373	301315	340181	196787	194415	306802	313025	279496	284062	214174	226192	230836	261758
258	269.046		5830346	6108372	2795388	2758148	8805601	9137934	5560701	6058905	2939728	2946905	10893299	11342246	7793180	8067346	4358248	4449955	6333362	6904471
259	271.062		156285	150903	319152	334479	2472462	2582413	224672	210918	314457	311473	4997370	5198644	2837828	2920194	696698	693015	175816	188736
260	271.228		106298	98265	94826	88647	93349	87019	164010	161968	72076	67812	272791	275500	111964	106758	80927	72927	92506	89618
261	273.003		29644	29433	24780	26130	33535	35857	28976	31564	26203	24614	45187	41524	39200	37496	28482	26535	28280	30226
262	273.076		113503	118187	95883	95504	240814	246382	171066	173459	91652	88771	312026	332386	201014	204407	124614	133414	113616	116480
263	274.048		10275	10151	22395	22083	20893	22210	20391	19447	24198	23308	16762	16690	16915	20112	23008	22759	13110	13451
264	275.125		30823	27450	206147	207756	274641	292908	44054	34726	249354	256245	212215	212633	210758	223299	177900	185317	27823	26529
265	276.988		307253	299618	653413	673508	4023219	4154513	476266	465115	741298	742628	6263237	6629661	3925934	4047556	1274654	1311439	359144	358473
266	277.217		3862386	4014517	4096995	4204741	8227788	8462173	4977704	5516138	5166466	5207311	4630514	4933307	6052992	6376908	4276672	4392542	4514243	5031435
267	279.233		5679279	5462200	5500738	5444978	8079614	8341904	5498192	6052879	5463877	5450825	5028786	5308743	6013987	6304563	4255879	4411600	5038631	5531860
268	281.046		23646	21216	22012	20650	29071	29321	26257	26831	21271	23015	38748	38614	31641	30703	24868	27095	19922	22288
269	282.084		29064	27811	56248	58610	58051	65809	41377	39373	54931	50793	69620	69127	66926	65333	46106	48818	37810	40948
270	283.062		153845	152974	482740	484330	697696	728867	247200	254275	613916	600399	1032728	1099102	742905	761805	824424	871158	177897	183841
271	283.208		17736	15492	13117	14454	15027	14045	17257	15473	12177	12130	15978	16130	13495	13832	12376	12824	14322	15302
272	285.041		269335	280946	205043	205867	733892	742769	362395	380463	203225	208195	955013	997987	564742	584520	372766	394695	296831	328626
273	285.077		48753	43578	199583	209049	416271	447061	61282	69378	230090	233516	870268	899028	629803	658271	376677	397331	57857	65256
274	285.223		6024	5695	4709	5786	4878	5272	7142	7163	3917	4015	5960	5756	4863	4693	4250	5126	4347	3949
275	287.165		17011	15967	21744	23130	24589	23940	17670	19403	17849	18697	13665	14929	18274	16760	18608	19966	21371	25768
276	287.202		3413	2988	3771	3590	4450	2973	5887	5665	2552	2266	3251	3201	3513	3217	2884	4148	2949	3299
277	289.034		29349	27942	168563	172158	150800	144572	49387	41391	179142	183456	124065	127658	139659	128889	164394	165174	33347	31406
278	291.196		913563	986819	572585	595390	805362	831336	647762	728350	618784	645896	499385	524745	529741	559058	533073	555607	1161417	1303256
279	292.103		9260	9674	27354	28327	20301	19914	10501	9392	30552	30735	22501	21669	18362	19320	30040	28823	8494	9178
280	294.05		7814	5652	12673	13560	13089	13626	9064	8565	15070	14737	14762	14656	11763	12111	15021	14450	6541	6958
281	297.041		65325	62293	264602	270637	1150843	1205170	132095	127723	374485	364549	1862468	1966577	1113217	1176483	688235	709242	85817	89084
282	297.243		181802	169339	143423	134334	134576	131145	176056	163253	116909	111208	141386	143393	134937	126041	111319	118696	139532	144265
283	299.056		155261	155843	106472	105663	343846	351932	174559	194226	123383	128706	683230	710748	395103	414405	190099	198434	135417	146017
284	299.201		19317	17743	17069	16811	19870	17104	20599	22827	13556	15468	16238	16765	15472	15594	14182	13261	18097	17846
285	300.05		57915	55140	81069	80308	116854	115914	84389	79888	77267	75390	131737	134772	108279	110572	119011	121236	50820	58189
286	301.035		21737	23915	31089	26704	41795	43394	40933	41953	31039	33103	59958	64698	35676	35534	36876	40615	29785	27578
287	301.072		83316	76086	96403	99437	803330	826345	87260	76635	110037	108519	1160156	1231839	481872	470366	363654	366689	68825	72271
288	301.217		26832	23200	19948	20607	17493	17003	21112	16827	16746	12447	17140	15924	14745	13555	13689	13539	14350	14925
289	303.198		6238	7126	6552	6511	6144	7056	8730	7863	5759	5948	4670	5402	5235	5121	5294	4807	7271	7386
290	303.233		208331	166028	131197	114818	76348	72089	71375	66188	52169	44889	52328	51089	39942	37147	33517	33425	44193	44483
291	305.248		45806	95218	33733	33482	43966	47282	30061	27705	26721	23289	35667	38909	34703	37645	25065	22931	20048	20492
292	306.077		70161	64736	19318	21033	18061	15807	82574	67684	22821	22936	14988	13685	787301	793133	16603	781729	57333	61068
293	308.099		29735	24540	52321	57344	175676	180603	37845	34288	66279	71986	202902	214333	216363	224480	113086	114129	28919	26817
294	310.093		38759	29445	53646	56858	110886	109621	44087	46049	67739	69422	103628	105823	101899	105103	76210	74825	41058	35392
295	311.115		60454	58353	126152	127089	165357	174702	66082	65828	219511	220293	189812	200522	136622	147231	107762	103727	66255	67120
296	311.223		578467	596753	533968	564180	503883	538157	445262	487548	532880	549631	239583	254349	345108	369018	319907	347312	673458	753843
297	311.295		252972	238333	215611	215103	254083	258025	233534	240306	198459	195604	256460	266699	289680	290738	185635	184508	236814	237020
298	313.217		11497	10141	9082	9367	8143	8440	12117	10209	8210	10264	9510	9057	7200	8244	7403	8028	9564	8811
299	313.238		40427	35848	35672	36244	40048	39827	66785	56655	28332	26921	32864	31985	38161	34329	30105	29436	39586	41070
300	315.052		66053	70936	80973	83148	53453	51436	75183	81652	85395	85784	63362	66102	46276	46741	76170	81465	54776	57135
301	315.16		10986	10750	16341	15746	11676	11980	13774	12885	15110	15555	14296	16067	12131	11810	15215	14535	8833	10854
302	315.254		11857	13350	11705	10940	10351	11252	24815	20374	10829	10999	12679	12019	12274	10534	11198	10227	11223	14550
303	317.214		21820	23045	49585	49165	18985	18474	28829	29994	46850	48725	15418	18038	16287	15661	34858	38977	19459	23541
304	319.227		48600	39601	26039	26309	24542	25650	31344	26137	17439	15310	17734	17624	15321	15674	13993	15061	15681	16105
305	322.045		21437	24125	33257	35400	47122	46969	27989	26385	37455	35282	59029	65107	45212	48033	38400	40628	19495	22246
306	323.029		112193	112220	138558	137291	159206	164068	116166	122022	141548	136674	112269	120266	158893	161738	101288	100876	134827	156072
307	327.232		84682	61853	52468	51164	31987	31558	28294	26044	21976	20310	21561	19251	17208	15435	16193	16218	22230	20961
308	331.046		107533	107359	29908	29349	23579	27008	108357	107108	30100	30192	28476	28205	25821	22652	32803	32372	76919	87917
309	331.248		4259	4416	4643	3949	4548	3295	8144	6757	3578	3651	5042	3905	5142	4116	3431	3963	3600	4552
310	333.207		24176	24176	21255	22936	24358	25186	29762	27006	23498	23302	27383	28207	21980	22760	19930	22329	24278	29345
311	335.041		31780	31107	92608	98494	38160	36183	35592	34196	109210	106572	38680	37172	28459	29851	64770	79061	29360	29521
312	335.223		24171	24853	23076	24142	35341	35062	35227	38171	19544	17501	42218	45141	35302	34564	24406	23891	26446	29823
313	337.093		25320	24929	68971	70794	71476	74782	34379	32146	84505	77541	91814	94088	79711	77120	90502	89771	26691	26583
314	338.989		13180	13916	23796	22051	29060	29411	20898	19935	22076	25791	28876	31825	32426	30231	26213	24148	24281	22378
315	339.093		40121	42008	109693	113814	86661	85224	48100	42974	131502	129309	104763	106436	92415	97588	125689	137212	48525	47464
316	339.327		114641	114598	146636	143368	485092	504309	110714	116685	127547	127895	553352	582085	546028	578985	136619	140371	129251	131576
317	341.11		23035038	23567026	25599396	26266312	23040506	23569052	20310626	20776880	25325694	25537584	16548295	16698757	24218486	24351028	26471060	27210690	22873474	24310566
318	345.169		19540	15226	27244	24040	22413	23017	27091	25684	24531	25534	16979	18138	18930	17828	25094	27073	20864	23151
319	345.208		7244	8315	7569	8420	8591	6903	10768	9621	7465	6229	5063	5377	6173	5866	8377	8461	7362	7458
320	346.056		320291	293915	330459	346375	522232	529743	412089	400700	334231	333961	386294	408326	498656	506260	304945	308571	245526	269654
321	347.04		37038	36734	97527	90890	87530	85170	53999	43962	115922	120593	100569	102800	87373	81641	141417	143659	31730	38531
322	347.15		14949	16645	36013	32701	21677	22980	19234	17718	31582	30756	19853	23910	22662	21667	37993	38443	17095	17011
323	347.223		5303	4721	4818	4649	5447	4417	8897	6893	4372	43492	3602	4085	4166	4530	3812	4100	5481	5272
324	348.087		7583	9102	23687	24947	11979	10050	12231	12024	23987	23489	14836	13253	11590	11209	20428	21716	8394	8716
325	349.113		20174	20957	45255	47396	25334	27709	31187	28520	50099	48921	29660	30045	30369	33745	50106	52291	19462	22119
326	351.219		41572	40282	28547	31561	30645	30578	43409	46296	28016	28354	33063	30318	29865	28429	28968	27598	48523	52498
327	353.051		34005	35870	47111	47441	41435	41815	48256	51541	44412	44383	46496	45143	38524	36501	43068	45620	31211	34654
328	353.09		22708	24308	30176	34706	66124	64602	31457	29861	33472	34465	71906	71562	46004	45009	44904	47024	24170	24080
329	355.066		47952	51451	33521	31901	55228	54950	61113	61504	35414	33132	63595	57738	46617	45214	41738	40988	64083	65903
330	355.322		11045	11641	14183	10632	13988	15026	13664	12083	11886	12020	24077	19350	19487	23367	13871	14653	16532	12806
331	361.167		113867	124024	77467	81790	94764	95711	117851	132111	93290	84386	87092	91232	87697	92784	82085	92230	84034	101154
332	362.051		36498	38927	43340	41762	49559	51983	42061	44558	47053	43713	41236	44053	50838	53262	40068	38815	31822	35421
333	365.051		54480	55159	84514	85510	90510	89077	73474	68602	84517	82988	82071	85429	87054	87769	79841	81827	53880	54544
334	365.233		35889	32583	18606	22080	24641	23182	33091	34998	16242	17699	18283	16060	16554	16849	17962	17857	34261	41859
335	371.134		15762	16665	60219	64814	45614	47333	20696	17083	65092	65747	69736	75457	49563	51218	59882	59903	17211	16057
336	378.241		7731	6766	88296	95719	45137	47081	4500	4706	90036	95356	43919	48029	3183	52825	85787	92166	3868	7088
337	381.316		6527	5789	6847	5958	6315	7059	6414	7366	5077	4945	7523	7109	7174	6327	5951	5261	6353	5712
338	385.115		43494	41773	145493	149012	264733	275854	41721	37508	144393	155611	270971	279134	201396	207661	155789	157596	42585	44090
339	386.017		5798	4648	9836	10549	15263	11833	6022	7032	8797	9949	12223	13267	12989	11531	11569	12917	5514	5073
340	387		15952	13695	20900	21462	31170	30577	17716	16785	25105	22928	34223	35659	29103	26513	22429	24079	13257	15770
341	388.065		5041	5108	14479	14479	13812	13967	7136	7926	15666	14499	13632	15321	13309	14457	15032	16189	6525	6138
342	388.945		7949	8330	11996	12334	15955	19333	12149	12810	11182	13371	18383	18128	15436	15957	13544	12629	8342	8964
343	395.332		6155	5739	15277	16602	9789	9254	9392	9570	21184	18193	14477	13196	9162	10353	35562	34069	10761	9133
344	397.128		34943	36280	24091	27787	30769	32581	27562	27964	31473	26592	27019	30863	31498	33922	37581	35037	32574	36639
345	401.341		6957	7102	6021	6719	6413	5833	8007	8732	8110	6667	5777	5494	6351	5443	6927	5331	7526	8767
346	402.01		7251	6860	9264	9162	14927	12470	13218	11064	10828	11268	15818	14475	15399	14188	11998	10759	7954	8732
347	402.995		27144	29117	25524	26850	31485	30834	37452	35692	28894	34774	30148	32336	41300	31702	27417	26880	25155	29108
348	409.312		12258	10406	6267	6521	6399	9321	14290	15150	7292	9186	10084	8599	6471	8308	7590	9600	12308	12963
349	409.347		16779	17611	52777	54372	22403	21323	22049	22996	55599	54039	28917	28443	21583	21663	96979	102365	34106	28525
350	413.342		11136	11305	10257	9995	10493	10150	14963	18139	15848	17900	24387	26821	11523	11977	14668	16707	12103	12311
351	415.358		16210	18544	11135	11454	20005	21155	19652	19997	10482	9855	21590	22895	21489	20616	12919	13854	16429	19371
352	423.327		151119	169033	18259	18957	20298	24608	145593	164789	32640	30330	37209	41090	26357	26195	30542	31215	152994	174054
353	426.022		52385	48504	80201	75322	88886	88960	100940	77976	90683	83895	88565	91664	92221	83195	92720	87657	43087	40246
354	429.337		16331	18336	9593	10051	11608	11094	18252	20921	14868	15560	17192	19650	11576	10417	14638	13363	16720	17586
355	429.372		18399	20571	10203	9874	5828	6735	9005	9841	5090	4971	5191	5741	4245	4358	5335	5352	8345	8766
356	431.352		13939	14819	8505	7120	11443	12315	13518	14777	8454	7557	16202	16011	11922	11476	9602	11479	15898	15967
357	433.331		22096	17356	17838	17952	22988	22332	34912	32470	18355	14981	27439	27766	25171	21970	18291	17109	25013	23884
358	433.369		5061	5785	6392	7552	11118	12945	6639	7122	6625	6226	13610	11788	16742	16235	7313	7323	6848	7163
359	441.337		25839	26451	18143	19886	24655	26451	35111	34852	24029	26618	31295	39749	31554	28419	24175	26081	27376	32899
360	441.373		17795	20982	10479	9796	7251	6581	10820	12703	11257	8617	6648	8012	5874	7166	7370	7126	13419	15344
361	442.017		9052	10939	14103	13496	20962	19484	14690	12616	12607	13141	20876	17653	18987	19189	13755	14896	8410	10433
362	443.353		26282	26698	117937	115808	241311	244862	49308	44427	105276	99772	287975	309575	242569	242761	99821	99063	44168	45065
363	445.332		12467	13745	37710	37624	102363	100947	20952	22653	41587	34816	110061	115969	123849	127450	46722	50303	17768	17685
364	446.082		75580	78307	80258	81620	75384	77817	73414	77338	76064	76773	71755	75592	71082	72798	79939	78956	77265	78195
365	447.346		6411	6108	7197	8335	20976	22303	7510	9789	7293	7606	11406	12261	14034	11807	9931	11326	7044	6437
366	450.136		19697	21725	34108	36162	29631	29170	20752	21189	32581	34918	34238	36149	25720	26129	34745	37227	19994	22969
367	455.097		30074	29227	60491	62935	43739	44408	35860	19391	73787	73691	45652	45654	44229	45442	63887	66478	29031	30545
368	456.165		13950	11444	35671	38686	34045	33286	16797	14435	38654	38459	28135	30090	57278	64370	36771	39101	10975	9871
369	468.063		32884	28973	32664	32059	26708	27715	30901	30087	29087	29015	21433	18798	29347	29754	29937	31599	33109	31921
370	472.159		11076	10071	212322	226774	30263	32871	15172	12857	236577	249974	27030	24950	23749	23573	189296	213993	10128	11158
371	479.337		4460	5086	5243	4291	4304	5594	6524	6335	4203	4642	4295	4534	5298	12665	5551	5968	4268	6170
372	482.962		10274	8105	14500	14270	22516	21850	15576	17133	15458	16069	24275	24186	20332	21484	16004	15220	9869	9604
373	489.991		7266	6875	7320	6655	9664	9407	9379	8847	7437	8661	10840	10759	10068	8561	7632	8742	7181	6518
374	491.094		17030	18507	21145	20749	22995	23345	20495	21854	23121	24786	31544	30424	21257	22989	24261	25341	14174	16862
375	505.988		30669	27132	30413	26165	40204	41388	89900	64506	28064	26143	44315	44772	36471	33751	32045	30206	23056	22305
376	506.972		11362	9378	9878	10288	19147	17611	13421	12131	11933	9807	22931	24817	17371	17346	13822	10745	8324	9486
377	517.099		58364	63263	46740	49303	56155	58146	58818	62664	57907	53786	75775	77070	54546	55892	50285	51978	54904	58809
378	521.985		12850	13282	10242	12240	15844	16217	17707	14619	10683	11138	15520	13995	16263	14413	12039	11858	13362	14269
379	531.115		20263	19891	66903	65845	57901	60362	21819	24654	63014	59406	48255	48934	43915	46391	56027	58782	21838	25152
380	535.038		29636	30014	35012	36241	48447	49007	26822	28315	35118	33919	39345	43866	41478	47540	39812	40188	30790	32437
381	539.992		9172	9209	7362	7551	16332	16105	9242	8819	7620	6730	16096	16483	16452	16454	9259	10541	10223	10637
382	549.053		21465	23062	46121	46949	58500	62314	25064	24892	42949	43903	89179	99513	56283	61169	50916	53767	22677	24982
383	558.064		9726	7403	27638	26662	16596	16049	17259	14721	27802	26002	15997	18671	14411	14893	25077	25684	8315	9289
384	567.299		13149	12314	10123	9172	9108	9892	10765	11123	9118	9535	8813	7708	7815	7254	9380	7802	12525	12315
385	579.026		27849	25746	25731	25768	32022	31738	24706	23608	30454	28725	32952	29259	31997	31213	33562	26407	26735	27872
386	583.258		18760	19055	24123	22520	16430	16975	16801	17739	17692	17610	15194	13803	12881	15277	18925	19353	18783	20865
387	595.041		43192	43812	40788	40920	47401	50027	42927	41604	42635	43046	49819	49486	47969	47645	42716	44346	39390	41278
388	604.071		9728	8446	15951	14813	17986	19027	11770	11395	16380	14041	16926	17606	16558	16673	16146	16383	9622	11223
389	606.075		18233	20452	39347	42985	33902	36262	43045	39905	41623	41843	35573	37711	33073	30136	48486	48177	20734	22193
390	629.01		22282	21409	18606	19493	41122	45480	23161	22996	19187	20349	33697	34052	42964	42945	27248	25142	17398	19784
391	653.53		5122	4891	5622	4763	6032	6431	6941	5040	5007	4773	5470	6207	5441	6954	5482	5112	5312	5174
392	659.308		19701	18185	22474	24548	14670	15832	16777	16396	25038	23830	13220	14631	12653	11827	19677	19243	35519	40629
393	665.214		33055	35558	115604	124981	90378	94315	46029	39816	123870	127002	78259	78611	88547	86047	107008	108000	51513	51844
394	678.093		8921	10192	15315	16263	17204	18353	9923	8604	16952	17663	19161	19676	18675	17097	18407	18265	9947	9083
395	689.087		17842	17072	11974	22280	25990	22340	16989	15563	10687	12309	22885	36189	23503	23206	14073	26548	15774	21634
396	766.108		7794	8384	16612	17944	15302	16859	9398	8922	16365	20186	12870	17230	16289	16125	16003	17955	9239	8560
397	784.151		19288	21718	27266	25175	20383	19432	18950	19250	27109	27462	18983	20065	21625	22078	25528	24901	18117	20379
398	790.256		9628	10894	21903	22286	14316	15535	11420	11098	25194	24744	14680	15250	13431	14735	25112	24232	10243	10409
399	808.117		9673	8620	15942	15684	17069	16867	9310	9372	18874	16535	15404	17705	17634	17116	16791	17173	9631	11330
400	836.151		9038	8452	20146	19577	16995	16132	8404	8547	19879	19447	16164	18476	15539	16189	20137	21591	7892	8728
401	838.095		10791	11620	13754	13159	20442	19389	10587	14068	13345	13588	23811	26173	16482	20399	15204	31724	9300	15037
402	864.144		14041	13548	16416	15956	16318	16518	9869	9586	15767	17047	14865	13689	14947	14399	16757	16924	11129	12217
403	892.174		8139	7293	19617	19412	13017	14126	8943	10863	19898	21005	13216	12819	12424	14191	18147	20179	8948	8400
404	892.213		9461	10416	22938	21467	13235	14969	9604	12145	24631	25618	15276	15551	16447	15539	21786	22642	9373	9750
405	893.311		13224	13404	23459	27295	16251	22727	12700	13804	28299	25754	16296	16618	18233	17441	21500	24107	12927	14595
406	900.145		10732	7987	17014	18256	15027	15019	7708	8629	17713	16412	12810	14433	15251	13963	18472	16924	9397	9470
407	976.307		7537	8586	16263	17689	10519	11199	8273	8717	15684	17274	9232	9808	10128	9655	16501	16586	9027	9701
408	988.483		65185	69685	18703	16900	20279	20741	61716	70681	19170	19921	16496	19570	21542	21470	15786	17482	66856	73190
409	992.302		9072	8812	18725	18229	11043	11108	9616	9811	21196	20410	10164	9723	11525	11270	17041	17151	7899	10278
